# Supplementary material for: Temporal and spatial analysis of Plasmodium falciparum genomics reveals patterns of parasite connectivity in a low-transmission district in Southern Province, Zambia
Source: Malar J. 2023 Jul 7;22:208. doi: 10.1186/s12936-023-04637-9 (PMC10327325; doi:10.1186/s12936-023-04637-9)
Supplement: Supplementary file 2 — Additional file 2: Table S1. List of loci included in genome wide MIP panel and successfully genotyped. Table S2. Metadata and complexity infection for 302 successfully sequenced samples genome wide MIP panel -this data used for population genetic analysis. Table S3. List of genes with signature of selection among the 302 P. falciparum isolates. [file 12936_2023_4637_MOESM2_ESM.xlsx]

## Sheet: Table S1
Table S1. List of loci included in genome wide MIP panel and successfully genotped
Sr.No	Chromosme	SNP_coordinate	Genomic position	Probe type
1	1	Pf3D7_01_v3:100608	100608	Genom-wide
2	1	Pf3D7_01_v3:138823	138823	Genom-wide
3	1	Pf3D7_01_v3:140820	140820	Genom-wide
4	1	Pf3D7_01_v3:155939	155939	Genom-wide
5	1	Pf3D7_01_v3:167899	167899	Genom-wide
6	1	Pf3D7_01_v3:239376	239376	Genom-wide
7	1	Pf3D7_01_v3:244080	244080	Genom-wide
8	1	Pf3D7_01_v3:308385	308385	Genom-wide
9	1	Pf3D7_01_v3:309042	309042	Genom-wide
10	1	Pf3D7_01_v3:349253	349253	Genom-wide
11	1	Pf3D7_01_v3:472576	472576	Genom-wide
12	1	Pf3D7_01_v3:472583	472583	Genom-wide
13	1	Pf3D7_01_v3:480434	480434	Genom-wide
14	1	Pf3D7_01_v3:487057	487057	Genom-wide
15	1	Pf3D7_01_v3:497883	497883	Genom-wide
16	1	Pf3D7_01_v3:498090	498090	Genom-wide
17	1	Pf3D7_01_v3:532656	532656	Genom-wide
18	1	Pf3D7_01_v3:536003	536003	Genom-wide
19	2	Pf3D7_02_v3:199406	199406	Genom-wide
20	2	Pf3D7_02_v3:206291	206291	Genom-wide
21	2	Pf3D7_02_v3:222175	222175	Genom-wide
22	2	Pf3D7_02_v3:276069	276069	Genom-wide
23	2	Pf3D7_02_v3:278010	278010	Genom-wide
24	2	Pf3D7_02_v3:292382	292382	Genom-wide
25	2	Pf3D7_02_v3:310065	310065	Genom-wide
26	2	Pf3D7_02_v3:320620	320620	Genom-wide
27	2	Pf3D7_02_v3:322398	322398	Genom-wide
28	2	Pf3D7_02_v3:322746	322746	Genom-wide
29	2	Pf3D7_02_v3:322845	322845	Genom-wide
30	2	Pf3D7_02_v3:322863	322863	Genom-wide
31	2	Pf3D7_02_v3:323022	323022	Genom-wide
32	2	Pf3D7_02_v3:366771	366771	Genom-wide
33	2	Pf3D7_02_v3:375825	375825	Genom-wide
34	2	Pf3D7_02_v3:375838	375838	Genom-wide
35	2	Pf3D7_02_v3:375922	375922	Genom-wide
36	2	Pf3D7_02_v3:376045	376045	Genom-wide
37	2	Pf3D7_02_v3:376222	376222	Genom-wide
38	2	Pf3D7_02_v3:379046	379046	Genom-wide
39	2	Pf3D7_02_v3:401697	401697	Genom-wide
40	2	Pf3D7_02_v3:503169	503169	Genom-wide
41	2	Pf3D7_02_v3:504300	504300	Genom-wide
42	2	Pf3D7_02_v3:512104	512104	Genom-wide
43	2	Pf3D7_02_v3:516865	516865	Genom-wide
44	2	Pf3D7_02_v3:519370	519370	Genom-wide
45	2	Pf3D7_02_v3:519382	519382	Genom-wide
46	2	Pf3D7_02_v3:549049	549049	Genom-wide
47	2	Pf3D7_02_v3:550704	550704	Genom-wide
48	2	Pf3D7_02_v3:554110	554110	Genom-wide
49	2	Pf3D7_02_v3:558953	558953	Genom-wide
50	2	Pf3D7_02_v3:579278	579278	Genom-wide
51	2	Pf3D7_02_v3:608790	608790	Genom-wide
52	2	Pf3D7_02_v3:614962	614962	Genom-wide
53	2	Pf3D7_02_v3:617482	617482	Genom-wide
54	2	Pf3D7_02_v3:623146	623146	Genom-wide
55	2	Pf3D7_02_v3:628750	628750	Genom-wide
56	2	Pf3D7_02_v3:629060	629060	Genom-wide
57	2	Pf3D7_02_v3:629375	629375	Genom-wide
58	2	Pf3D7_02_v3:629996	629996	Genom-wide
59	2	Pf3D7_02_v3:630135	630135	Genom-wide
60	2	Pf3D7_02_v3:630150	630150	Genom-wide
61	2	Pf3D7_02_v3:630420	630420	Genom-wide
62	2	Pf3D7_02_v3:630450	630450	Genom-wide
63	2	Pf3D7_02_v3:630545	630545	Genom-wide
64	2	Pf3D7_02_v3:630710	630710	Genom-wide
65	2	Pf3D7_02_v3:630737	630737	Genom-wide
66	2	Pf3D7_02_v3:630990	630990	Genom-wide
67	2	Pf3D7_02_v3:631092	631092	Genom-wide
68	2	Pf3D7_02_v3:631190	631190	Genom-wide
69	2	Pf3D7_02_v3:641789	641789	Genom-wide
70	2	Pf3D7_02_v3:651509	651509	Genom-wide
71	2	Pf3D7_02_v3:671972	671972	Genom-wide
72	2	Pf3D7_02_v3:693095	693095	Genom-wide
73	2	Pf3D7_02_v3:709850	709850	Genom-wide
74	2	Pf3D7_02_v3:712208	712208	Genom-wide
75	2	Pf3D7_02_v3:797146	797146	Genom-wide
76	2	Pf3D7_02_v3:798866	798866	Genom-wide
77	2	Pf3D7_02_v3:798907	798907	Genom-wide
78	2	Pf3D7_02_v3:799420	799420	Genom-wide
79	2	Pf3D7_02_v3:800017	800017	Genom-wide
80	2	Pf3D7_02_v3:800695	800695	Genom-wide
81	2	Pf3D7_02_v3:814288	814288	Genom-wide
82	2	Pf3D7_02_v3:814329	814329	Genom-wide
83	2	Pf3D7_02_v3:814702	814702	Genom-wide
84	2	Pf3D7_02_v3:839620	839620	Genom-wide
85	2	Pf3D7_02_v3:841296	841296	Genom-wide
86	2	Pf3D7_02_v3:841795	841795	Genom-wide
87	2	Pf3D7_02_v3:841819	841819	Genom-wide
88	2	Pf3D7_02_v3:845795	845795	Genom-wide
89	3	Pf3D7_03_v3:71323	71323	Genom-wide
90	3	Pf3D7_03_v3:106144	106144	Genom-wide
91	3	Pf3D7_03_v3:109722	109722	Genom-wide
92	3	Pf3D7_03_v3:117765	117765	Genom-wide
93	3	Pf3D7_03_v3:140381	140381	Genom-wide
94	3	Pf3D7_03_v3:140444	140444	Genom-wide
95	3	Pf3D7_03_v3:140459	140459	Genom-wide
96	3	Pf3D7_03_v3:142944	142944	Genom-wide
97	3	Pf3D7_03_v3:183105	183105	Genom-wide
98	3	Pf3D7_03_v3:185604	185604	Genom-wide
99	3	Pf3D7_03_v3:205816	205816	Genom-wide
100	3	Pf3D7_03_v3:241146	241146	Genom-wide
101	3	Pf3D7_03_v3:282671	282671	Genom-wide
102	3	Pf3D7_03_v3:285065	285065	Genom-wide
103	3	Pf3D7_03_v3:302963	302963	Genom-wide
104	3	Pf3D7_03_v3:341291	341291	Genom-wide
105	3	Pf3D7_03_v3:354592	354592	Genom-wide
106	3	Pf3D7_03_v3:363473	363473	Genom-wide
107	3	Pf3D7_03_v3:363731	363731	Genom-wide
108	3	Pf3D7_03_v3:442821	442821	Genom-wide
109	3	Pf3D7_03_v3:469760	469760	Genom-wide
110	3	Pf3D7_03_v3:474002	474002	Genom-wide
111	3	Pf3D7_03_v3:507008	507008	Genom-wide
112	3	Pf3D7_03_v3:507451	507451	Genom-wide
113	3	Pf3D7_03_v3:509618	509618	Genom-wide
114	3	Pf3D7_03_v3:510782	510782	Genom-wide
115	3	Pf3D7_03_v3:514084	514084	Genom-wide
116	3	Pf3D7_03_v3:622763	622763	Genom-wide
117	3	Pf3D7_03_v3:645241	645241	Genom-wide
118	3	Pf3D7_03_v3:654452	654452	Genom-wide
119	3	Pf3D7_03_v3:674673	674673	Genom-wide
120	3	Pf3D7_03_v3:679453	679453	Genom-wide
121	3	Pf3D7_03_v3:680179	680179	Genom-wide
122	3	Pf3D7_03_v3:683314	683314	Genom-wide
123	3	Pf3D7_03_v3:730277	730277	Genom-wide
124	3	Pf3D7_03_v3:749616	749616	Genom-wide
125	3	Pf3D7_03_v3:750795	750795	Genom-wide
126	3	Pf3D7_03_v3:750882	750882	Genom-wide
127	3	Pf3D7_03_v3:752418	752418	Genom-wide
128	3	Pf3D7_03_v3:756863	756863	Genom-wide
129	3	Pf3D7_03_v3:775498	775498	Genom-wide
130	3	Pf3D7_03_v3:776823	776823	Genom-wide
131	3	Pf3D7_03_v3:777465	777465	Genom-wide
132	3	Pf3D7_03_v3:783697	783697	Genom-wide
133	3	Pf3D7_03_v3:796056	796056	Genom-wide
134	3	Pf3D7_03_v3:804929	804929	Genom-wide
135	3	Pf3D7_03_v3:805130	805130	Genom-wide
136	3	Pf3D7_03_v3:812699	812699	Genom-wide
137	3	Pf3D7_03_v3:823303	823303	Genom-wide
138	3	Pf3D7_03_v3:826589	826589	Genom-wide
139	3	Pf3D7_03_v3:827900	827900	Genom-wide
140	3	Pf3D7_03_v3:827914	827914	Genom-wide
141	3	Pf3D7_03_v3:831268	831268	Genom-wide
142	3	Pf3D7_03_v3:844117	844117	Genom-wide
143	3	Pf3D7_03_v3:849667	849667	Genom-wide
144	3	Pf3D7_03_v3:849691	849691	Genom-wide
145	3	Pf3D7_03_v3:849850	849850	Genom-wide
146	3	Pf3D7_03_v3:851712	851712	Genom-wide
147	3	Pf3D7_03_v3:853052	853052	Genom-wide
148	3	Pf3D7_03_v3:879466	879466	Genom-wide
149	3	Pf3D7_03_v3:887238	887238	Genom-wide
150	3	Pf3D7_03_v3:888429	888429	Genom-wide
151	3	Pf3D7_03_v3:896996	896996	Genom-wide
152	3	Pf3D7_03_v3:897800	897800	Genom-wide
153	3	Pf3D7_03_v3:917487	917487	Genom-wide
154	3	Pf3D7_03_v3:920967	920967	Genom-wide
155	3	Pf3D7_03_v3:924907	924907	Genom-wide
156	3	Pf3D7_03_v3:943993	943993	Genom-wide
157	3	Pf3D7_03_v3:946197	946197	Genom-wide
158	3	Pf3D7_03_v3:988828	988828	Genom-wide
159	4	Pf3D7_04_v3:124690	124690	Genom-wide
160	4	Pf3D7_04_v3:130689	130689	Genom-wide
161	4	Pf3D7_04_v3:139405	139405	Genom-wide
162	4	Pf3D7_04_v3:143683	143683	Genom-wide
163	4	Pf3D7_04_v3:143869	143869	Genom-wide
164	4	Pf3D7_04_v3:187225	187225	Genom-wide
165	4	Pf3D7_04_v3:208960	208960	Genom-wide
166	4	Pf3D7_04_v3:242143	242143	Genom-wide
167	4	Pf3D7_04_v3:249905	249905	Genom-wide
168	4	Pf3D7_04_v3:358245	358245	Genom-wide
169	4	Pf3D7_04_v3:390170	390170	Genom-wide
170	4	Pf3D7_04_v3:413424	413424	Genom-wide
171	4	Pf3D7_04_v3:415158	415158	Genom-wide
172	4	Pf3D7_04_v3:418411	418411	Genom-wide
173	4	Pf3D7_04_v3:485881	485881	Genom-wide
174	4	Pf3D7_04_v3:487211	487211	Genom-wide
175	4	Pf3D7_04_v3:508879	508879	Genom-wide
176	4	Pf3D7_04_v3:514993	514993	Genom-wide
177	4	Pf3D7_04_v3:515065	515065	Genom-wide
178	4	Pf3D7_04_v3:515611	515611	Genom-wide
179	4	Pf3D7_04_v3:515842	515842	Genom-wide
180	4	Pf3D7_04_v3:516697	516697	Genom-wide
181	4	Pf3D7_04_v3:529482	529482	Genom-wide
182	4	Pf3D7_04_v3:625475	625475	Genom-wide
183	4	Pf3D7_04_v3:630638	630638	Genom-wide
184	4	Pf3D7_04_v3:630923	630923	Genom-wide
185	4	Pf3D7_04_v3:635087	635087	Genom-wide
186	4	Pf3D7_04_v3:659190	659190	Genom-wide
187	4	Pf3D7_04_v3:668673	668673	Genom-wide
188	4	Pf3D7_04_v3:673790	673790	Genom-wide
189	4	Pf3D7_04_v3:683072	683072	Genom-wide
190	4	Pf3D7_04_v3:684674	684674	Genom-wide
191	4	Pf3D7_04_v3:691520	691520	Genom-wide
192	4	Pf3D7_04_v3:692160	692160	Genom-wide
193	4	Pf3D7_04_v3:731095	731095	Genom-wide
194	4	Pf3D7_04_v3:738775	738775	Genom-wide
195	4	Pf3D7_04_v3:739967	739967	Genom-wide
196	4	Pf3D7_04_v3:748262	748262	Genom-wide
197	4	Pf3D7_04_v3:767099	767099	Genom-wide
198	4	Pf3D7_04_v3:776030	776030	Genom-wide
199	4	Pf3D7_04_v3:781969	781969	Genom-wide
200	4	Pf3D7_04_v3:787660	787660	Genom-wide
201	4	Pf3D7_04_v3:788194	788194	Genom-wide
202	4	Pf3D7_04_v3:791143	791143	Genom-wide
203	4	Pf3D7_04_v3:797704	797704	Genom-wide
204	4	Pf3D7_04_v3:802705	802705	Genom-wide
205	4	Pf3D7_04_v3:832143	832143	Genom-wide
206	4	Pf3D7_04_v3:835428	835428	Genom-wide
207	4	Pf3D7_04_v3:836490	836490	Genom-wide
208	4	Pf3D7_04_v3:838218	838218	Genom-wide
209	4	Pf3D7_04_v3:839310	839310	Genom-wide
210	4	Pf3D7_04_v3:856066	856066	Genom-wide
211	4	Pf3D7_04_v3:856599	856599	Genom-wide
212	4	Pf3D7_04_v3:865237	865237	Genom-wide
213	4	Pf3D7_04_v3:865912	865912	Genom-wide
214	4	Pf3D7_04_v3:884153	884153	Genom-wide
215	4	Pf3D7_04_v3:884558	884558	Genom-wide
216	4	Pf3D7_04_v3:897462	897462	Genom-wide
217	4	Pf3D7_04_v3:898407	898407	Genom-wide
218	4	Pf3D7_04_v3:899970	899970	Genom-wide
219	4	Pf3D7_04_v3:910225	910225	Genom-wide
220	4	Pf3D7_04_v3:925627	925627	Genom-wide
221	4	Pf3D7_04_v3:927454	927454	Genom-wide
222	4	Pf3D7_04_v3:930011	930011	Genom-wide
223	4	Pf3D7_04_v3:932894	932894	Genom-wide
224	4	Pf3D7_04_v3:933875	933875	Genom-wide
225	4	Pf3D7_04_v3:989663	989663	Genom-wide
226	4	Pf3D7_04_v3:992024	992024	Genom-wide
227	4	Pf3D7_04_v3:1029658	1029658	Genom-wide
228	4	Pf3D7_04_v3:1032346	1032346	Genom-wide
229	4	Pf3D7_04_v3:1032565	1032565	Genom-wide
230	4	Pf3D7_04_v3:1032592	1032592	Genom-wide
231	4	Pf3D7_04_v3:1035493	1035493	Genom-wide
232	4	Pf3D7_04_v3:1035499	1035499	Genom-wide
233	4	Pf3D7_04_v3:1036984	1036984	Genom-wide
234	4	Pf3D7_04_v3:1037890	1037890	Genom-wide
235	4	Pf3D7_04_v3:1038820	1038820	Genom-wide
236	4	Pf3D7_04_v3:1049838	1049838	Genom-wide
237	4	Pf3D7_04_v3:1050905	1050905	Genom-wide
238	4	Pf3D7_04_v3:1065188	1065188	Genom-wide
239	4	Pf3D7_04_v3:1071662	1071662	Genom-wide
240	4	Pf3D7_04_v3:1082657	1082657	Genom-wide
241	4	Pf3D7_04_v3:1089818	1089818	Genom-wide
242	4	Pf3D7_04_v3:1096152	1096152	Genom-wide
243	4	Pf3D7_04_v3:1113532	1113532	Genom-wide
244	4	Pf3D7_04_v3:1113552	1113552	Genom-wide
245	4	Pf3D7_04_v3:1121457	1121457	Genom-wide
246	4	Pf3D7_04_v3:1123679	1123679	Genom-wide
247	4	Pf3D7_04_v3:1124303	1124303	Genom-wide
248	4	Pf3D7_04_v3:1124379	1124379	Genom-wide
249	4	Pf3D7_04_v3:1125973	1125973	Genom-wide
250	4	Pf3D7_04_v3:1128499	1128499	Genom-wide
251	5	Pf3D7_05_v3:132201	132201	Genom-wide
252	5	Pf3D7_05_v3:144161	144161	Genom-wide
253	5	Pf3D7_05_v3:158020	158020	Genom-wide
254	5	Pf3D7_05_v3:198142	198142	Genom-wide
255	5	Pf3D7_05_v3:198958	198958	Genom-wide
256	5	Pf3D7_05_v3:224735	224735	Genom-wide
257	5	Pf3D7_05_v3:242645	242645	Genom-wide
258	5	Pf3D7_05_v3:286141	286141	Genom-wide
259	5	Pf3D7_05_v3:287018	287018	Genom-wide
260	5	Pf3D7_05_v3:303419	303419	Genom-wide
261	5	Pf3D7_05_v3:318096	318096	Genom-wide
262	5	Pf3D7_05_v3:324155	324155	Genom-wide
263	5	Pf3D7_05_v3:325026	325026	Genom-wide
264	5	Pf3D7_05_v3:325030	325030	Genom-wide
265	5	Pf3D7_05_v3:345188	345188	Genom-wide
266	5	Pf3D7_05_v3:350933	350933	Genom-wide
267	5	Pf3D7_05_v3:351005	351005	Genom-wide
268	5	Pf3D7_05_v3:352439	352439	Genom-wide
269	5	Pf3D7_05_v3:360322	360322	Genom-wide
270	5	Pf3D7_05_v3:364200	364200	Genom-wide
271	5	Pf3D7_05_v3:367065	367065	Genom-wide
272	5	Pf3D7_05_v3:369740	369740	Genom-wide
273	5	Pf3D7_05_v3:370984	370984	Genom-wide
274	5	Pf3D7_05_v3:384494	384494	Genom-wide
275	5	Pf3D7_05_v3:391225	391225	Genom-wide
276	5	Pf3D7_05_v3:397372	397372	Genom-wide
277	5	Pf3D7_05_v3:398584	398584	Genom-wide
278	5	Pf3D7_05_v3:402624	402624	Genom-wide
279	5	Pf3D7_05_v3:404998	404998	Genom-wide
280	5	Pf3D7_05_v3:426361	426361	Genom-wide
281	5	Pf3D7_05_v3:472369	472369	Genom-wide
282	5	Pf3D7_05_v3:474904	474904	Genom-wide
283	5	Pf3D7_05_v3:476050	476050	Genom-wide
284	5	Pf3D7_05_v3:477271	477271	Genom-wide
285	5	Pf3D7_05_v3:477676	477676	Genom-wide
286	5	Pf3D7_05_v3:477900	477900	Genom-wide
287	5	Pf3D7_05_v3:480337	480337	Genom-wide
288	5	Pf3D7_05_v3:482336	482336	Genom-wide
289	5	Pf3D7_05_v3:501445	501445	Genom-wide
290	5	Pf3D7_05_v3:503395	503395	Genom-wide
291	5	Pf3D7_05_v3:507871	507871	Genom-wide
292	5	Pf3D7_05_v3:512965	512965	Genom-wide
293	5	Pf3D7_05_v3:564993	564993	Genom-wide
294	5	Pf3D7_05_v3:571202	571202	Genom-wide
295	5	Pf3D7_05_v3:575556	575556	Genom-wide
296	5	Pf3D7_05_v3:585378	585378	Genom-wide
297	5	Pf3D7_05_v3:598347	598347	Genom-wide
298	5	Pf3D7_05_v3:613888	613888	Genom-wide
299	5	Pf3D7_05_v3:614723	614723	Genom-wide
300	5	Pf3D7_05_v3:615420	615420	Genom-wide
301	5	Pf3D7_05_v3:622364	622364	Genom-wide
302	5	Pf3D7_05_v3:626470	626470	Genom-wide
303	5	Pf3D7_05_v3:632372	632372	Genom-wide
304	5	Pf3D7_05_v3:635277	635277	Genom-wide
305	5	Pf3D7_05_v3:673560	673560	Genom-wide
306	5	Pf3D7_05_v3:679399	679399	Genom-wide
307	5	Pf3D7_05_v3:680745	680745	Genom-wide
308	5	Pf3D7_05_v3:697362	697362	Genom-wide
309	5	Pf3D7_05_v3:697513	697513	Genom-wide
310	5	Pf3D7_05_v3:719091	719091	Genom-wide
311	5	Pf3D7_05_v3:734301	734301	Genom-wide
312	5	Pf3D7_05_v3:743364	743364	Genom-wide
313	5	Pf3D7_05_v3:765857	765857	Genom-wide
314	5	Pf3D7_05_v3:771157	771157	Genom-wide
315	5	Pf3D7_05_v3:772671	772671	Genom-wide
316	5	Pf3D7_05_v3:776283	776283	Genom-wide
317	5	Pf3D7_05_v3:780325	780325	Genom-wide
318	5	Pf3D7_05_v3:783503	783503	Genom-wide
319	5	Pf3D7_05_v3:787141	787141	Genom-wide
320	5	Pf3D7_05_v3:788823	788823	Genom-wide
321	5	Pf3D7_05_v3:797269	797269	Genom-wide
322	5	Pf3D7_05_v3:797395	797395	Genom-wide
323	5	Pf3D7_05_v3:801588	801588	Genom-wide
324	5	Pf3D7_05_v3:803584	803584	Genom-wide
325	5	Pf3D7_05_v3:814159	814159	Genom-wide
326	5	Pf3D7_05_v3:826855	826855	Genom-wide
327	5	Pf3D7_05_v3:826882	826882	Genom-wide
328	5	Pf3D7_05_v3:829676	829676	Genom-wide
329	5	Pf3D7_05_v3:836456	836456	Genom-wide
330	5	Pf3D7_05_v3:838933	838933	Genom-wide
331	5	Pf3D7_05_v3:840339	840339	Genom-wide
332	5	Pf3D7_05_v3:851719	851719	Genom-wide
333	5	Pf3D7_05_v3:855823	855823	Genom-wide
334	5	Pf3D7_05_v3:860853	860853	Genom-wide
335	5	Pf3D7_05_v3:878669	878669	Genom-wide
336	5	Pf3D7_05_v3:889725	889725	Genom-wide
337	5	Pf3D7_05_v3:893494	893494	Genom-wide
338	5	Pf3D7_05_v3:897486	897486	Genom-wide
339	5	Pf3D7_05_v3:908694	908694	Genom-wide
340	5	Pf3D7_05_v3:910204	910204	Genom-wide
341	5	Pf3D7_05_v3:911244	911244	Genom-wide
342	5	Pf3D7_05_v3:911820	911820	Genom-wide
343	5	Pf3D7_05_v3:912158	912158	Genom-wide
344	5	Pf3D7_05_v3:912856	912856	Genom-wide
345	5	Pf3D7_05_v3:913028	913028	Genom-wide
346	5	Pf3D7_05_v3:913473	913473	Genom-wide
347	5	Pf3D7_05_v3:914345	914345	Genom-wide
348	5	Pf3D7_05_v3:919062	919062	Genom-wide
349	5	Pf3D7_05_v3:920940	920940	Genom-wide
350	5	Pf3D7_05_v3:921466	921466	Genom-wide
351	5	Pf3D7_05_v3:930435	930435	Genom-wide
352	5	Pf3D7_05_v3:931503	931503	Genom-wide
353	5	Pf3D7_05_v3:933062	933062	Genom-wide
354	5	Pf3D7_05_v3:940677	940677	Genom-wide
355	5	Pf3D7_05_v3:960046	960046	Genom-wide
356	5	Pf3D7_05_v3:960409	960409	Genom-wide
357	5	Pf3D7_05_v3:961096	961096	Genom-wide
358	5	Pf3D7_05_v3:961625	961625	Genom-wide
359	5	Pf3D7_05_v3:967820	967820	Genom-wide
360	5	Pf3D7_05_v3:973734	973734	Genom-wide
361	5	Pf3D7_05_v3:978914	978914	Genom-wide
362	5	Pf3D7_05_v3:979877	979877	Genom-wide
363	5	Pf3D7_05_v3:981740	981740	Genom-wide
364	5	Pf3D7_05_v3:984614	984614	Genom-wide
365	5	Pf3D7_05_v3:999556	999556	Genom-wide
366	5	Pf3D7_05_v3:1009091	1009091	Genom-wide
367	5	Pf3D7_05_v3:1037173	1037173	Genom-wide
368	5	Pf3D7_05_v3:1037569	1037569	Genom-wide
369	5	Pf3D7_05_v3:1038270	1038270	Genom-wide
370	5	Pf3D7_05_v3:1042252	1042252	Genom-wide
371	5	Pf3D7_05_v3:1042561	1042561	Genom-wide
372	5	Pf3D7_05_v3:1042766	1042766	Genom-wide
373	5	Pf3D7_05_v3:1043303	1043303	Genom-wide
374	5	Pf3D7_05_v3:1063005	1063005	Genom-wide
375	5	Pf3D7_05_v3:1069392	1069392	Genom-wide
376	5	Pf3D7_05_v3:1071405	1071405	Genom-wide
377	5	Pf3D7_05_v3:1080174	1080174	Genom-wide
378	5	Pf3D7_05_v3:1089097	1089097	Genom-wide
379	5	Pf3D7_05_v3:1092309	1092309	Genom-wide
380	5	Pf3D7_05_v3:1105159	1105159	Genom-wide
381	5	Pf3D7_05_v3:1108238	1108238	Genom-wide
382	5	Pf3D7_05_v3:1108422	1108422	Genom-wide
383	5	Pf3D7_05_v3:1108445	1108445	Genom-wide
384	5	Pf3D7_05_v3:1109432	1109432	Genom-wide
385	5	Pf3D7_05_v3:1133651	1133651	Genom-wide
386	5	Pf3D7_05_v3:1134206	1134206	Genom-wide
387	5	Pf3D7_05_v3:1136741	1136741	Genom-wide
388	5	Pf3D7_05_v3:1161287	1161287	Genom-wide
389	5	Pf3D7_05_v3:1172818	1172818	Genom-wide
390	5	Pf3D7_05_v3:1178426	1178426	Genom-wide
391	5	Pf3D7_05_v3:1181373	1181373	Genom-wide
392	5	Pf3D7_05_v3:1187684	1187684	Genom-wide
393	5	Pf3D7_05_v3:1187705	1187705	Genom-wide
394	5	Pf3D7_05_v3:1188335	1188335	Genom-wide
395	5	Pf3D7_05_v3:1188491	1188491	Genom-wide
396	5	Pf3D7_05_v3:1188542	1188542	Genom-wide
397	5	Pf3D7_05_v3:1196977	1196977	Genom-wide
398	5	Pf3D7_05_v3:1196989	1196989	Genom-wide
399	5	Pf3D7_05_v3:1283713	1283713	Genom-wide
400	5	Pf3D7_05_v3:1303863	1303863	Genom-wide
401	6	Pf3D7_06_v3:114520	114520	Genom-wide
402	6	Pf3D7_06_v3:114745	114745	Genom-wide
403	6	Pf3D7_06_v3:116629	116629	Genom-wide
404	6	Pf3D7_06_v3:120018	120018	Genom-wide
405	6	Pf3D7_06_v3:136342	136342	Genom-wide
406	6	Pf3D7_06_v3:148827	148827	Genom-wide
407	6	Pf3D7_06_v3:158543	158543	Genom-wide
408	6	Pf3D7_06_v3:231858	231858	Genom-wide
409	6	Pf3D7_06_v3:237194	237194	Genom-wide
410	6	Pf3D7_06_v3:242392	242392	Genom-wide
411	6	Pf3D7_06_v3:321567	321567	Genom-wide
412	6	Pf3D7_06_v3:378245	378245	Genom-wide
413	6	Pf3D7_06_v3:379446	379446	Genom-wide
414	6	Pf3D7_06_v3:380234	380234	Genom-wide
415	6	Pf3D7_06_v3:382976	382976	Genom-wide
416	6	Pf3D7_06_v3:389754	389754	Genom-wide
417	6	Pf3D7_06_v3:390001	390001	Genom-wide
418	6	Pf3D7_06_v3:408976	408976	Genom-wide
419	6	Pf3D7_06_v3:491628	491628	Genom-wide
420	6	Pf3D7_06_v3:529076	529076	Genom-wide
421	6	Pf3D7_06_v3:532304	532304	Genom-wide
422	6	Pf3D7_06_v3:532523	532523	Genom-wide
423	6	Pf3D7_06_v3:571121	571121	Genom-wide
424	6	Pf3D7_06_v3:590606	590606	Genom-wide
425	6	Pf3D7_06_v3:621173	621173	Genom-wide
426	6	Pf3D7_06_v3:634139	634139	Genom-wide
427	6	Pf3D7_06_v3:635935	635935	Genom-wide
428	6	Pf3D7_06_v3:639086	639086	Genom-wide
429	6	Pf3D7_06_v3:687394	687394	Genom-wide
430	6	Pf3D7_06_v3:697009	697009	Genom-wide
431	6	Pf3D7_06_v3:776260	776260	Genom-wide
432	6	Pf3D7_06_v3:788021	788021	Genom-wide
433	6	Pf3D7_06_v3:816606	816606	Genom-wide
434	6	Pf3D7_06_v3:824200	824200	Genom-wide
435	6	Pf3D7_06_v3:834400	834400	Genom-wide
436	6	Pf3D7_06_v3:836560	836560	Genom-wide
437	6	Pf3D7_06_v3:842714	842714	Genom-wide
438	6	Pf3D7_06_v3:842727	842727	Genom-wide
439	6	Pf3D7_06_v3:847198	847198	Genom-wide
440	6	Pf3D7_06_v3:851530	851530	Genom-wide
441	6	Pf3D7_06_v3:851736	851736	Genom-wide
442	6	Pf3D7_06_v3:887805	887805	Genom-wide
443	6	Pf3D7_06_v3:909069	909069	Genom-wide
444	6	Pf3D7_06_v3:938238	938238	Genom-wide
445	6	Pf3D7_06_v3:951402	951402	Genom-wide
446	6	Pf3D7_06_v3:962327	962327	Genom-wide
447	6	Pf3D7_06_v3:966409	966409	Genom-wide
448	6	Pf3D7_06_v3:981146	981146	Genom-wide
449	6	Pf3D7_06_v3:984431	984431	Genom-wide
450	6	Pf3D7_06_v3:993300	993300	Genom-wide
451	6	Pf3D7_06_v3:1002835	1002835	Genom-wide
452	6	Pf3D7_06_v3:1007592	1007592	Genom-wide
453	6	Pf3D7_06_v3:1017274	1017274	Genom-wide
454	6	Pf3D7_06_v3:1027653	1027653	Genom-wide
455	6	Pf3D7_06_v3:1028182	1028182	Genom-wide
456	6	Pf3D7_06_v3:1029663	1029663	Genom-wide
457	6	Pf3D7_06_v3:1035326	1035326	Genom-wide
458	6	Pf3D7_06_v3:1040344	1040344	Genom-wide
459	6	Pf3D7_06_v3:1048741	1048741	Genom-wide
460	6	Pf3D7_06_v3:1056479	1056479	Genom-wide
461	6	Pf3D7_06_v3:1091436	1091436	Genom-wide
462	6	Pf3D7_06_v3:1095869	1095869	Genom-wide
463	6	Pf3D7_06_v3:1100815	1100815	Genom-wide
464	6	Pf3D7_06_v3:1111541	1111541	Genom-wide
465	6	Pf3D7_06_v3:1114928	1114928	Genom-wide
466	6	Pf3D7_06_v3:1115191	1115191	Genom-wide
467	6	Pf3D7_06_v3:1115372	1115372	Genom-wide
468	6	Pf3D7_06_v3:1115453	1115453	Genom-wide
469	6	Pf3D7_06_v3:1116117	1116117	Genom-wide
470	6	Pf3D7_06_v3:1116314	1116314	Genom-wide
471	6	Pf3D7_06_v3:1116592	1116592	Genom-wide
472	6	Pf3D7_06_v3:1117000	1117000	Genom-wide
473	6	Pf3D7_06_v3:1117447	1117447	Genom-wide
474	6	Pf3D7_06_v3:1120459	1120459	Genom-wide
475	6	Pf3D7_06_v3:1121650	1121650	Genom-wide
476	6	Pf3D7_06_v3:1125027	1125027	Genom-wide
477	6	Pf3D7_06_v3:1129620	1129620	Genom-wide
478	6	Pf3D7_06_v3:1132350	1132350	Genom-wide
479	6	Pf3D7_06_v3:1136295	1136295	Genom-wide
480	6	Pf3D7_06_v3:1160911	1160911	Genom-wide
481	6	Pf3D7_06_v3:1192690	1192690	Genom-wide
482	6	Pf3D7_06_v3:1193139	1193139	Genom-wide
483	6	Pf3D7_06_v3:1197298	1197298	Genom-wide
484	6	Pf3D7_06_v3:1206227	1206227	Genom-wide
485	6	Pf3D7_06_v3:1206498	1206498	Genom-wide
486	6	Pf3D7_06_v3:1207597	1207597	Genom-wide
487	6	Pf3D7_06_v3:1215233	1215233	Genom-wide
488	6	Pf3D7_06_v3:1224777	1224777	Genom-wide
489	6	Pf3D7_06_v3:1231288	1231288	Genom-wide
490	6	Pf3D7_06_v3:1238829	1238829	Genom-wide
491	6	Pf3D7_06_v3:1240578	1240578	Genom-wide
492	6	Pf3D7_06_v3:1241113	1241113	Genom-wide
493	6	Pf3D7_06_v3:1245389	1245389	Genom-wide
494	6	Pf3D7_06_v3:1252136	1252136	Genom-wide
495	6	Pf3D7_06_v3:1252816	1252816	Genom-wide
496	6	Pf3D7_06_v3:1256674	1256674	Genom-wide
497	6	Pf3D7_06_v3:1260016	1260016	Genom-wide
498	6	Pf3D7_06_v3:1266060	1266060	Genom-wide
499	6	Pf3D7_06_v3:1266600	1266600	Genom-wide
500	6	Pf3D7_06_v3:1267260	1267260	Genom-wide
501	6	Pf3D7_06_v3:1267752	1267752	Genom-wide
502	6	Pf3D7_06_v3:1268187	1268187	Genom-wide
503	6	Pf3D7_06_v3:1268325	1268325	Genom-wide
504	6	Pf3D7_06_v3:1268778	1268778	Genom-wide
505	6	Pf3D7_06_v3:1268973	1268973	Genom-wide
506	6	Pf3D7_06_v3:1280801	1280801	Genom-wide
507	6	Pf3D7_06_v3:1282493	1282493	Genom-wide
508	6	Pf3D7_06_v3:1282748	1282748	Genom-wide
509	6	Pf3D7_06_v3:1289212	1289212	Genom-wide
510	7	Pf3D7_07_v3:105245	105245	Genom-wide
511	7	Pf3D7_07_v3:105280	105280	Genom-wide
512	7	Pf3D7_07_v3:105510	105510	Genom-wide
513	7	Pf3D7_07_v3:125579	125579	Genom-wide
514	7	Pf3D7_07_v3:157547	157547	Genom-wide
515	7	Pf3D7_07_v3:157601	157601	Genom-wide
516	7	Pf3D7_07_v3:162203	162203	Genom-wide
517	7	Pf3D7_07_v3:194825	194825	Genom-wide
518	7	Pf3D7_07_v3:199193	199193	Genom-wide
519	7	Pf3D7_07_v3:203171	203171	Genom-wide
520	7	Pf3D7_07_v3:204987	204987	Genom-wide
521	7	Pf3D7_07_v3:226177	226177	Genom-wide
522	7	Pf3D7_07_v3:226222	226222	Genom-wide
523	7	Pf3D7_07_v3:264223	264223	Genom-wide
524	7	Pf3D7_07_v3:276094	276094	Genom-wide
525	7	Pf3D7_07_v3:298916	298916	Genom-wide
526	7	Pf3D7_07_v3:354126	354126	Genom-wide
527	7	Pf3D7_07_v3:358917	358917	Genom-wide
528	7	Pf3D7_07_v3:370875	370875	Genom-wide
529	7	Pf3D7_07_v3:375471	375471	Genom-wide
530	7	Pf3D7_07_v3:375818	375818	Genom-wide
531	7	Pf3D7_07_v3:378669	378669	Genom-wide
532	7	Pf3D7_07_v3:383137	383137	Genom-wide
533	7	Pf3D7_07_v3:384293	384293	Genom-wide
534	7	Pf3D7_07_v3:384302	384302	Genom-wide
535	7	Pf3D7_07_v3:385921	385921	Genom-wide
536	7	Pf3D7_07_v3:391494	391494	Genom-wide
537	7	Pf3D7_07_v3:392078	392078	Genom-wide
538	7	Pf3D7_07_v3:403337	403337	Genom-wide
539	7	Pf3D7_07_v3:405838	405838	Genom-wide
540	7	Pf3D7_07_v3:406231	406231	Genom-wide
541	7	Pf3D7_07_v3:408743	408743	Genom-wide
542	7	Pf3D7_07_v3:409108	409108	Genom-wide
543	7	Pf3D7_07_v3:410036	410036	Genom-wide
544	7	Pf3D7_07_v3:410132	410132	Genom-wide
545	7	Pf3D7_07_v3:411244	411244	Genom-wide
546	7	Pf3D7_07_v3:411352	411352	Genom-wide
547	7	Pf3D7_07_v3:414615	414615	Genom-wide
548	7	Pf3D7_07_v3:416615	416615	Genom-wide
549	7	Pf3D7_07_v3:417360	417360	Genom-wide
550	7	Pf3D7_07_v3:417622	417622	Genom-wide
551	7	Pf3D7_07_v3:418378	418378	Genom-wide
552	7	Pf3D7_07_v3:420336	420336	Genom-wide
553	7	Pf3D7_07_v3:420853	420853	Genom-wide
554	7	Pf3D7_07_v3:420908	420908	Genom-wide
555	7	Pf3D7_07_v3:420925	420925	Genom-wide
556	7	Pf3D7_07_v3:421420	421420	Genom-wide
557	7	Pf3D7_07_v3:426524	426524	Genom-wide
558	7	Pf3D7_07_v3:426753	426753	Genom-wide
559	7	Pf3D7_07_v3:430364	430364	Genom-wide
560	7	Pf3D7_07_v3:430993	430993	Genom-wide
561	7	Pf3D7_07_v3:431194	431194	Genom-wide
562	7	Pf3D7_07_v3:431908	431908	Genom-wide
563	7	Pf3D7_07_v3:433054	433054	Genom-wide
564	7	Pf3D7_07_v3:433609	433609	Genom-wide
565	7	Pf3D7_07_v3:435368	435368	Genom-wide
566	7	Pf3D7_07_v3:435497	435497	Genom-wide
567	7	Pf3D7_07_v3:438905	438905	Genom-wide
568	7	Pf3D7_07_v3:449987	449987	Genom-wide
569	7	Pf3D7_07_v3:450032	450032	Genom-wide
570	7	Pf3D7_07_v3:451331	451331	Genom-wide
571	7	Pf3D7_07_v3:455494	455494	Genom-wide
572	7	Pf3D7_07_v3:456774	456774	Genom-wide
573	7	Pf3D7_07_v3:461191	461191	Genom-wide
574	7	Pf3D7_07_v3:464800	464800	Genom-wide
575	7	Pf3D7_07_v3:465019	465019	Genom-wide
576	7	Pf3D7_07_v3:469248	469248	Genom-wide
577	7	Pf3D7_07_v3:470982	470982	Genom-wide
578	7	Pf3D7_07_v3:471237	471237	Genom-wide
579	7	Pf3D7_07_v3:473203	473203	Genom-wide
580	7	Pf3D7_07_v3:475324	475324	Genom-wide
581	7	Pf3D7_07_v3:489666	489666	Genom-wide
582	7	Pf3D7_07_v3:492639	492639	Genom-wide
583	7	Pf3D7_07_v3:495462	495462	Genom-wide
584	7	Pf3D7_07_v3:497580	497580	Genom-wide
585	7	Pf3D7_07_v3:501191	501191	Genom-wide
586	7	Pf3D7_07_v3:505865	505865	Genom-wide
587	7	Pf3D7_07_v3:506984	506984	Genom-wide
588	7	Pf3D7_07_v3:612906	612906	Genom-wide
589	7	Pf3D7_07_v3:614420	614420	Genom-wide
590	7	Pf3D7_07_v3:614645	614645	Genom-wide
591	7	Pf3D7_07_v3:618007	618007	Genom-wide
592	7	Pf3D7_07_v3:619279	619279	Genom-wide
593	7	Pf3D7_07_v3:619738	619738	Genom-wide
594	7	Pf3D7_07_v3:619918	619918	Genom-wide
595	7	Pf3D7_07_v3:619924	619924	Genom-wide
596	7	Pf3D7_07_v3:619957	619957	Genom-wide
597	7	Pf3D7_07_v3:620774	620774	Genom-wide
598	7	Pf3D7_07_v3:631383	631383	Genom-wide
599	7	Pf3D7_07_v3:635254	635254	Genom-wide
600	7	Pf3D7_07_v3:635335	635335	Genom-wide
601	7	Pf3D7_07_v3:674338	674338	Genom-wide
602	7	Pf3D7_07_v3:678341	678341	Genom-wide
603	7	Pf3D7_07_v3:691736	691736	Genom-wide
604	7	Pf3D7_07_v3:692714	692714	Genom-wide
605	7	Pf3D7_07_v3:699262	699262	Genom-wide
606	7	Pf3D7_07_v3:700615	700615	Genom-wide
607	7	Pf3D7_07_v3:704373	704373	Genom-wide
608	7	Pf3D7_07_v3:705531	705531	Genom-wide
609	7	Pf3D7_07_v3:706335	706335	Genom-wide
610	7	Pf3D7_07_v3:725998	725998	Genom-wide
611	7	Pf3D7_07_v3:726594	726594	Genom-wide
612	7	Pf3D7_07_v3:726661	726661	Genom-wide
613	7	Pf3D7_07_v3:729531	729531	Genom-wide
614	7	Pf3D7_07_v3:730051	730051	Genom-wide
615	7	Pf3D7_07_v3:730791	730791	Genom-wide
616	7	Pf3D7_07_v3:731035	731035	Genom-wide
617	7	Pf3D7_07_v3:732859	732859	Genom-wide
618	7	Pf3D7_07_v3:736978	736978	Genom-wide
619	7	Pf3D7_07_v3:743191	743191	Genom-wide
620	7	Pf3D7_07_v3:744613	744613	Genom-wide
621	7	Pf3D7_07_v3:796964	796964	Genom-wide
622	7	Pf3D7_07_v3:814407	814407	Genom-wide
623	7	Pf3D7_07_v3:816733	816733	Genom-wide
624	7	Pf3D7_07_v3:817583	817583	Genom-wide
625	7	Pf3D7_07_v3:844728	844728	Genom-wide
626	7	Pf3D7_07_v3:880789	880789	Genom-wide
627	7	Pf3D7_07_v3:884366	884366	Genom-wide
628	7	Pf3D7_07_v3:884384	884384	Genom-wide
629	7	Pf3D7_07_v3:886501	886501	Genom-wide
630	7	Pf3D7_07_v3:905648	905648	Genom-wide
631	7	Pf3D7_07_v3:910699	910699	Genom-wide
632	7	Pf3D7_07_v3:932156	932156	Genom-wide
633	7	Pf3D7_07_v3:956463	956463	Genom-wide
634	7	Pf3D7_07_v3:990172	990172	Genom-wide
635	7	Pf3D7_07_v3:1008272	1008272	Genom-wide
636	7	Pf3D7_07_v3:1011137	1011137	Genom-wide
637	7	Pf3D7_07_v3:1026510	1026510	Genom-wide
638	7	Pf3D7_07_v3:1031428	1031428	Genom-wide
639	7	Pf3D7_07_v3:1044052	1044052	Genom-wide
640	7	Pf3D7_07_v3:1048937	1048937	Genom-wide
641	7	Pf3D7_07_v3:1050972	1050972	Genom-wide
642	7	Pf3D7_07_v3:1053154	1053154	Genom-wide
643	7	Pf3D7_07_v3:1056801	1056801	Genom-wide
644	7	Pf3D7_07_v3:1071621	1071621	Genom-wide
645	7	Pf3D7_07_v3:1093704	1093704	Genom-wide
646	7	Pf3D7_07_v3:1111528	1111528	Genom-wide
647	7	Pf3D7_07_v3:1112029	1112029	Genom-wide
648	7	Pf3D7_07_v3:1133686	1133686	Genom-wide
649	7	Pf3D7_07_v3:1134417	1134417	Genom-wide
650	7	Pf3D7_07_v3:1153877	1153877	Genom-wide
651	7	Pf3D7_07_v3:1171742	1171742	Genom-wide
652	7	Pf3D7_07_v3:1172507	1172507	Genom-wide
653	7	Pf3D7_07_v3:1234511	1234511	Genom-wide
654	7	Pf3D7_07_v3:1256654	1256654	Genom-wide
655	7	Pf3D7_07_v3:1257296	1257296	Genom-wide
656	7	Pf3D7_07_v3:1269371	1269371	Genom-wide
657	7	Pf3D7_07_v3:1311891	1311891	Genom-wide
658	8	Pf3D7_08_v3:97831	97831	Genom-wide
659	8	Pf3D7_08_v3:102094	102094	Genom-wide
660	8	Pf3D7_08_v3:149943	149943	Genom-wide
661	8	Pf3D7_08_v3:157014	157014	Genom-wide
662	8	Pf3D7_08_v3:173187	173187	Genom-wide
663	8	Pf3D7_08_v3:229424	229424	Genom-wide
664	8	Pf3D7_08_v3:305487	305487	Genom-wide
665	8	Pf3D7_08_v3:339637	339637	Genom-wide
666	8	Pf3D7_08_v3:340367	340367	Genom-wide
667	8	Pf3D7_08_v3:340944	340944	Genom-wide
668	8	Pf3D7_08_v3:379353	379353	Genom-wide
669	8	Pf3D7_08_v3:395711	395711	Genom-wide
670	8	Pf3D7_08_v3:396812	396812	Genom-wide
671	8	Pf3D7_08_v3:406969	406969	Genom-wide
672	8	Pf3D7_08_v3:411216	411216	Genom-wide
673	8	Pf3D7_08_v3:411361	411361	Genom-wide
674	8	Pf3D7_08_v3:413067	413067	Genom-wide
675	8	Pf3D7_08_v3:414715	414715	Genom-wide
676	8	Pf3D7_08_v3:416476	416476	Genom-wide
677	8	Pf3D7_08_v3:416482	416482	Genom-wide
678	8	Pf3D7_08_v3:416491	416491	Genom-wide
679	8	Pf3D7_08_v3:416821	416821	Genom-wide
680	8	Pf3D7_08_v3:417760	417760	Genom-wide
681	8	Pf3D7_08_v3:422094	422094	Genom-wide
682	8	Pf3D7_08_v3:422166	422166	Genom-wide
683	8	Pf3D7_08_v3:422226	422226	Genom-wide
684	8	Pf3D7_08_v3:424167	424167	Genom-wide
685	8	Pf3D7_08_v3:468669	468669	Genom-wide
686	8	Pf3D7_08_v3:475920	475920	Genom-wide
687	8	Pf3D7_08_v3:476310	476310	Genom-wide
688	8	Pf3D7_08_v3:477453	477453	Genom-wide
689	8	Pf3D7_08_v3:477797	477797	Genom-wide
690	8	Pf3D7_08_v3:478683	478683	Genom-wide
691	8	Pf3D7_08_v3:478701	478701	Genom-wide
692	8	Pf3D7_08_v3:483714	483714	Genom-wide
693	8	Pf3D7_08_v3:484954	484954	Genom-wide
694	8	Pf3D7_08_v3:486805	486805	Genom-wide
695	8	Pf3D7_08_v3:486832	486832	Genom-wide
696	8	Pf3D7_08_v3:490546	490546	Genom-wide
697	8	Pf3D7_08_v3:491465	491465	Genom-wide
698	8	Pf3D7_08_v3:492502	492502	Genom-wide
699	8	Pf3D7_08_v3:495550	495550	Genom-wide
700	8	Pf3D7_08_v3:495850	495850	Genom-wide
701	8	Pf3D7_08_v3:497184	497184	Genom-wide
702	8	Pf3D7_08_v3:499624	499624	Genom-wide
703	8	Pf3D7_08_v3:500639	500639	Genom-wide
704	8	Pf3D7_08_v3:500772	500772	Genom-wide
705	8	Pf3D7_08_v3:501054	501054	Genom-wide
706	8	Pf3D7_08_v3:501390	501390	Genom-wide
707	8	Pf3D7_08_v3:503494	503494	Genom-wide
708	8	Pf3D7_08_v3:505739	505739	Genom-wide
709	8	Pf3D7_08_v3:517675	517675	Genom-wide
710	8	Pf3D7_08_v3:521529	521529	Genom-wide
711	8	Pf3D7_08_v3:523869	523869	Genom-wide
712	8	Pf3D7_08_v3:526923	526923	Genom-wide
713	8	Pf3D7_08_v3:529764	529764	Genom-wide
714	8	Pf3D7_08_v3:542477	542477	Genom-wide
715	8	Pf3D7_08_v3:543476	543476	Genom-wide
716	8	Pf3D7_08_v3:544529	544529	Genom-wide
717	8	Pf3D7_08_v3:548801	548801	Genom-wide
718	8	Pf3D7_08_v3:549666	549666	Genom-wide
719	8	Pf3D7_08_v3:549993	549993	Genom-wide
720	8	Pf3D7_08_v3:554173	554173	Genom-wide
721	8	Pf3D7_08_v3:554401	554401	Genom-wide
722	8	Pf3D7_08_v3:555547	555547	Genom-wide
723	8	Pf3D7_08_v3:555660	555660	Genom-wide
724	8	Pf3D7_08_v3:557087	557087	Genom-wide
725	8	Pf3D7_08_v3:559809	559809	Genom-wide
726	8	Pf3D7_08_v3:561907	561907	Genom-wide
727	8	Pf3D7_08_v3:562548	562548	Genom-wide
728	8	Pf3D7_08_v3:562617	562617	Genom-wide
729	8	Pf3D7_08_v3:572299	572299	Genom-wide
730	8	Pf3D7_08_v3:585466	585466	Genom-wide
731	8	Pf3D7_08_v3:585841	585841	Genom-wide
732	8	Pf3D7_08_v3:585854	585854	Genom-wide
733	8	Pf3D7_08_v3:586054	586054	Genom-wide
734	8	Pf3D7_08_v3:590906	590906	Genom-wide
735	8	Pf3D7_08_v3:591335	591335	Genom-wide
736	8	Pf3D7_08_v3:591344	591344	Genom-wide
737	8	Pf3D7_08_v3:591422	591422	Genom-wide
738	8	Pf3D7_08_v3:591455	591455	Genom-wide
739	8	Pf3D7_08_v3:599367	599367	Genom-wide
740	8	Pf3D7_08_v3:599634	599634	Genom-wide
741	8	Pf3D7_08_v3:606655	606655	Genom-wide
742	8	Pf3D7_08_v3:619138	619138	Genom-wide
743	8	Pf3D7_08_v3:620010	620010	Genom-wide
744	8	Pf3D7_08_v3:628911	628911	Genom-wide
745	8	Pf3D7_08_v3:673827	673827	Genom-wide
746	8	Pf3D7_08_v3:676681	676681	Genom-wide
747	8	Pf3D7_08_v3:682301	682301	Genom-wide
748	8	Pf3D7_08_v3:691096	691096	Genom-wide
749	8	Pf3D7_08_v3:693543	693543	Genom-wide
750	8	Pf3D7_08_v3:703454	703454	Genom-wide
751	8	Pf3D7_08_v3:703997	703997	Genom-wide
752	8	Pf3D7_08_v3:704027	704027	Genom-wide
753	8	Pf3D7_08_v3:704408	704408	Genom-wide
754	8	Pf3D7_08_v3:706777	706777	Genom-wide
755	8	Pf3D7_08_v3:711421	711421	Genom-wide
756	8	Pf3D7_08_v3:713998	713998	Genom-wide
757	8	Pf3D7_08_v3:724801	724801	Genom-wide
758	8	Pf3D7_08_v3:739292	739292	Genom-wide
759	8	Pf3D7_08_v3:783960	783960	Genom-wide
760	8	Pf3D7_08_v3:806841	806841	Genom-wide
761	8	Pf3D7_08_v3:812784	812784	Genom-wide
762	8	Pf3D7_08_v3:845787	845787	Genom-wide
763	8	Pf3D7_08_v3:847329	847329	Genom-wide
764	8	Pf3D7_08_v3:895843	895843	Genom-wide
765	8	Pf3D7_08_v3:919126	919126	Genom-wide
766	8	Pf3D7_08_v3:925409	925409	Genom-wide
767	8	Pf3D7_08_v3:933060	933060	Genom-wide
768	8	Pf3D7_08_v3:958663	958663	Genom-wide
769	8	Pf3D7_08_v3:968339	968339	Genom-wide
770	8	Pf3D7_08_v3:987074	987074	Genom-wide
771	8	Pf3D7_08_v3:991389	991389	Genom-wide
772	8	Pf3D7_08_v3:1001970	1001970	Genom-wide
773	8	Pf3D7_08_v3:1029921	1029921	Genom-wide
774	8	Pf3D7_08_v3:1058469	1058469	Genom-wide
775	8	Pf3D7_08_v3:1062754	1062754	Genom-wide
776	8	Pf3D7_08_v3:1063363	1063363	Genom-wide
777	8	Pf3D7_08_v3:1102025	1102025	Genom-wide
778	8	Pf3D7_08_v3:1103899	1103899	Genom-wide
779	8	Pf3D7_08_v3:1111945	1111945	Genom-wide
780	8	Pf3D7_08_v3:1113495	1113495	Genom-wide
781	8	Pf3D7_08_v3:1114155	1114155	Genom-wide
782	8	Pf3D7_08_v3:1115375	1115375	Genom-wide
783	8	Pf3D7_08_v3:1116300	1116300	Genom-wide
784	8	Pf3D7_08_v3:1117245	1117245	Genom-wide
785	8	Pf3D7_08_v3:1144251	1144251	Genom-wide
786	8	Pf3D7_08_v3:1147488	1147488	Genom-wide
787	8	Pf3D7_08_v3:1171170	1171170	Genom-wide
788	8	Pf3D7_08_v3:1174850	1174850	Genom-wide
789	8	Pf3D7_08_v3:1176413	1176413	Genom-wide
790	8	Pf3D7_08_v3:1178845	1178845	Genom-wide
791	8	Pf3D7_08_v3:1201455	1201455	Genom-wide
792	8	Pf3D7_08_v3:1215502	1215502	Genom-wide
793	8	Pf3D7_08_v3:1297594	1297594	Genom-wide
794	8	Pf3D7_08_v3:1313202	1313202	Genom-wide
795	8	Pf3D7_08_v3:1314033	1314033	Genom-wide
796	8	Pf3D7_08_v3:1325198	1325198	Genom-wide
797	8	Pf3D7_08_v3:1325396	1325396	Genom-wide
798	8	Pf3D7_08_v3:1344569	1344569	Genom-wide
799	9	Pf3D7_09_v3:115178	115178	Genom-wide
800	9	Pf3D7_09_v3:123040	123040	Genom-wide
801	9	Pf3D7_09_v3:150411	150411	Genom-wide
802	9	Pf3D7_09_v3:156385	156385	Genom-wide
803	9	Pf3D7_09_v3:156401	156401	Genom-wide
804	9	Pf3D7_09_v3:157331	157331	Genom-wide
805	9	Pf3D7_09_v3:157982	157982	Genom-wide
806	9	Pf3D7_09_v3:159227	159227	Genom-wide
807	9	Pf3D7_09_v3:225542	225542	Genom-wide
808	9	Pf3D7_09_v3:225902	225902	Genom-wide
809	9	Pf3D7_09_v3:248414	248414	Genom-wide
810	9	Pf3D7_09_v3:283356	283356	Genom-wide
811	9	Pf3D7_09_v3:283868	283868	Genom-wide
812	9	Pf3D7_09_v3:289408	289408	Genom-wide
813	9	Pf3D7_09_v3:291211	291211	Genom-wide
814	9	Pf3D7_09_v3:292704	292704	Genom-wide
815	9	Pf3D7_09_v3:300174	300174	Genom-wide
816	9	Pf3D7_09_v3:302767	302767	Genom-wide
817	9	Pf3D7_09_v3:375323	375323	Genom-wide
818	9	Pf3D7_09_v3:453522	453522	Genom-wide
819	9	Pf3D7_09_v3:456109	456109	Genom-wide
820	9	Pf3D7_09_v3:464670	464670	Genom-wide
821	9	Pf3D7_09_v3:479660	479660	Genom-wide
822	9	Pf3D7_09_v3:492627	492627	Genom-wide
823	9	Pf3D7_09_v3:494966	494966	Genom-wide
824	9	Pf3D7_09_v3:512326	512326	Genom-wide
825	9	Pf3D7_09_v3:512739	512739	Genom-wide
826	9	Pf3D7_09_v3:512763	512763	Genom-wide
827	9	Pf3D7_09_v3:515904	515904	Genom-wide
828	9	Pf3D7_09_v3:516978	516978	Genom-wide
829	9	Pf3D7_09_v3:541423	541423	Genom-wide
830	9	Pf3D7_09_v3:586708	586708	Genom-wide
831	9	Pf3D7_09_v3:596041	596041	Genom-wide
832	9	Pf3D7_09_v3:596332	596332	Genom-wide
833	9	Pf3D7_09_v3:596674	596674	Genom-wide
834	9	Pf3D7_09_v3:597966	597966	Genom-wide
835	9	Pf3D7_09_v3:599322	599322	Genom-wide
836	9	Pf3D7_09_v3:602381	602381	Genom-wide
837	9	Pf3D7_09_v3:602885	602885	Genom-wide
838	9	Pf3D7_09_v3:650981	650981	Genom-wide
839	9	Pf3D7_09_v3:653234	653234	Genom-wide
840	9	Pf3D7_09_v3:677379	677379	Genom-wide
841	9	Pf3D7_09_v3:681785	681785	Genom-wide
842	9	Pf3D7_09_v3:685667	685667	Genom-wide
843	9	Pf3D7_09_v3:706643	706643	Genom-wide
844	9	Pf3D7_09_v3:738710	738710	Genom-wide
845	9	Pf3D7_09_v3:739616	739616	Genom-wide
846	9	Pf3D7_09_v3:747558	747558	Genom-wide
847	9	Pf3D7_09_v3:747864	747864	Genom-wide
848	9	Pf3D7_09_v3:770345	770345	Genom-wide
849	9	Pf3D7_09_v3:778075	778075	Genom-wide
850	9	Pf3D7_09_v3:817567	817567	Genom-wide
851	9	Pf3D7_09_v3:831911	831911	Genom-wide
852	9	Pf3D7_09_v3:850783	850783	Genom-wide
853	9	Pf3D7_09_v3:880928	880928	Genom-wide
854	9	Pf3D7_09_v3:909944	909944	Genom-wide
855	9	Pf3D7_09_v3:913616	913616	Genom-wide
856	9	Pf3D7_09_v3:917264	917264	Genom-wide
857	9	Pf3D7_09_v3:951261	951261	Genom-wide
858	9	Pf3D7_09_v3:963651	963651	Genom-wide
859	9	Pf3D7_09_v3:966860	966860	Genom-wide
860	9	Pf3D7_09_v3:974114	974114	Genom-wide
861	9	Pf3D7_09_v3:976640	976640	Genom-wide
862	9	Pf3D7_09_v3:1015339	1015339	Genom-wide
863	9	Pf3D7_09_v3:1076011	1076011	Genom-wide
864	9	Pf3D7_09_v3:1080391	1080391	Genom-wide
865	9	Pf3D7_09_v3:1080655	1080655	Genom-wide
866	9	Pf3D7_09_v3:1085080	1085080	Genom-wide
867	9	Pf3D7_09_v3:1111456	1111456	Genom-wide
868	9	Pf3D7_09_v3:1129679	1129679	Genom-wide
869	9	Pf3D7_09_v3:1178963	1178963	Genom-wide
870	9	Pf3D7_09_v3:1179069	1179069	Genom-wide
871	9	Pf3D7_09_v3:1179228	1179228	Genom-wide
872	9	Pf3D7_09_v3:1179855	1179855	Genom-wide
873	9	Pf3D7_09_v3:1202426	1202426	Genom-wide
874	9	Pf3D7_09_v3:1208483	1208483	Genom-wide
875	9	Pf3D7_09_v3:1249583	1249583	Genom-wide
876	9	Pf3D7_09_v3:1282210	1282210	Genom-wide
877	9	Pf3D7_09_v3:1282630	1282630	Genom-wide
878	9	Pf3D7_09_v3:1289585	1289585	Genom-wide
879	9	Pf3D7_09_v3:1314980	1314980	Genom-wide
880	9	Pf3D7_09_v3:1315442	1315442	Genom-wide
881	9	Pf3D7_09_v3:1316466	1316466	Genom-wide
882	9	Pf3D7_09_v3:1341618	1341618	Genom-wide
883	9	Pf3D7_09_v3:1347188	1347188	Genom-wide
884	9	Pf3D7_09_v3:1374376	1374376	Genom-wide
885	9	Pf3D7_09_v3:1379201	1379201	Genom-wide
886	9	Pf3D7_09_v3:1406587	1406587	Genom-wide
887	9	Pf3D7_09_v3:1418176	1418176	Genom-wide
888	9	Pf3D7_09_v3:1418612	1418612	Genom-wide
889	9	Pf3D7_09_v3:1419331	1419331	Genom-wide
890	9	Pf3D7_09_v3:1422363	1422363	Genom-wide
891	9	Pf3D7_09_v3:1433411	1433411	Genom-wide
892	9	Pf3D7_09_v3:1433474	1433474	Genom-wide
893	10	Pf3D7_10_v3:92927	92927	Genom-wide
894	10	Pf3D7_10_v3:93086	93086	Genom-wide
895	10	Pf3D7_10_v3:112973	112973	Genom-wide
896	10	Pf3D7_10_v3:113582	113582	Genom-wide
897	10	Pf3D7_10_v3:113618	113618	Genom-wide
898	10	Pf3D7_10_v3:115205	115205	Genom-wide
899	10	Pf3D7_10_v3:115507	115507	Genom-wide
900	10	Pf3D7_10_v3:122738	122738	Genom-wide
901	10	Pf3D7_10_v3:129644	129644	Genom-wide
902	10	Pf3D7_10_v3:146075	146075	Genom-wide
903	10	Pf3D7_10_v3:169428	169428	Genom-wide
904	10	Pf3D7_10_v3:189952	189952	Genom-wide
905	10	Pf3D7_10_v3:222495	222495	Genom-wide
906	10	Pf3D7_10_v3:223211	223211	Genom-wide
907	10	Pf3D7_10_v3:225629	225629	Genom-wide
908	10	Pf3D7_10_v3:238016	238016	Genom-wide
909	10	Pf3D7_10_v3:325616	325616	Genom-wide
910	10	Pf3D7_10_v3:334542	334542	Genom-wide
911	10	Pf3D7_10_v3:341106	341106	Genom-wide
912	10	Pf3D7_10_v3:361684	361684	Genom-wide
913	10	Pf3D7_10_v3:375664	375664	Genom-wide
914	10	Pf3D7_10_v3:382041	382041	Genom-wide
915	10	Pf3D7_10_v3:424305	424305	Genom-wide
916	10	Pf3D7_10_v3:425295	425295	Genom-wide
917	10	Pf3D7_10_v3:454626	454626	Genom-wide
918	10	Pf3D7_10_v3:464500	464500	Genom-wide
919	10	Pf3D7_10_v3:561234	561234	Genom-wide
920	10	Pf3D7_10_v3:574773	574773	Genom-wide
921	10	Pf3D7_10_v3:595511	595511	Genom-wide
922	10	Pf3D7_10_v3:638138	638138	Genom-wide
923	10	Pf3D7_10_v3:638636	638636	Genom-wide
924	10	Pf3D7_10_v3:638837	638837	Genom-wide
925	10	Pf3D7_10_v3:653138	653138	Genom-wide
926	10	Pf3D7_10_v3:658448	658448	Genom-wide
927	10	Pf3D7_10_v3:661961	661961	Genom-wide
928	10	Pf3D7_10_v3:663199	663199	Genom-wide
929	10	Pf3D7_10_v3:669306	669306	Genom-wide
930	10	Pf3D7_10_v3:669908	669908	Genom-wide
931	10	Pf3D7_10_v3:699403	699403	Genom-wide
932	10	Pf3D7_10_v3:714026	714026	Genom-wide
933	10	Pf3D7_10_v3:716468	716468	Genom-wide
934	10	Pf3D7_10_v3:735409	735409	Genom-wide
935	10	Pf3D7_10_v3:754119	754119	Genom-wide
936	10	Pf3D7_10_v3:759927	759927	Genom-wide
937	10	Pf3D7_10_v3:797801	797801	Genom-wide
938	10	Pf3D7_10_v3:797802	797802	Genom-wide
939	10	Pf3D7_10_v3:883159	883159	Genom-wide
940	10	Pf3D7_10_v3:964859	964859	Genom-wide
941	10	Pf3D7_10_v3:992490	992490	Genom-wide
942	10	Pf3D7_10_v3:1041222	1041222	Genom-wide
943	10	Pf3D7_10_v3:1063886	1063886	Genom-wide
944	10	Pf3D7_10_v3:1065121	1065121	Genom-wide
945	10	Pf3D7_10_v3:1074462	1074462	Genom-wide
946	10	Pf3D7_10_v3:1083764	1083764	Genom-wide
947	10	Pf3D7_10_v3:1128179	1128179	Genom-wide
948	10	Pf3D7_10_v3:1268080	1268080	Genom-wide
949	10	Pf3D7_10_v3:1335457	1335457	Genom-wide
950	10	Pf3D7_10_v3:1339970	1339970	Genom-wide
951	10	Pf3D7_10_v3:1341720	1341720	Genom-wide
952	10	Pf3D7_10_v3:1384706	1384706	Genom-wide
953	10	Pf3D7_10_v3:1385894	1385894	Genom-wide
954	10	Pf3D7_10_v3:1387021	1387021	Genom-wide
955	10	Pf3D7_10_v3:1392773	1392773	Genom-wide
956	10	Pf3D7_10_v3:1399269	1399269	Genom-wide
957	10	Pf3D7_10_v3:1414588	1414588	Genom-wide
958	10	Pf3D7_10_v3:1432884	1432884	Genom-wide
959	10	Pf3D7_10_v3:1463519	1463519	Genom-wide
960	10	Pf3D7_10_v3:1498888	1498888	Genom-wide
961	10	Pf3D7_10_v3:1513542	1513542	Genom-wide
962	10	Pf3D7_10_v3:1519673	1519673	Genom-wide
963	10	Pf3D7_10_v3:1554604	1554604	Genom-wide
964	11	Pf3D7_11_v3:241970	241970	Genom-wide
965	11	Pf3D7_11_v3:247498	247498	Genom-wide
966	11	Pf3D7_11_v3:256962	256962	Genom-wide
967	11	Pf3D7_11_v3:306911	306911	Genom-wide
968	11	Pf3D7_11_v3:324013	324013	Genom-wide
969	11	Pf3D7_11_v3:325228	325228	Genom-wide
970	11	Pf3D7_11_v3:354078	354078	Genom-wide
971	11	Pf3D7_11_v3:391633	391633	Genom-wide
972	11	Pf3D7_11_v3:408413	408413	Genom-wide
973	11	Pf3D7_11_v3:408965	408965	Genom-wide
974	11	Pf3D7_11_v3:418011	418011	Genom-wide
975	11	Pf3D7_11_v3:433376	433376	Genom-wide
976	11	Pf3D7_11_v3:458037	458037	Genom-wide
977	11	Pf3D7_11_v3:529804	529804	Genom-wide
978	11	Pf3D7_11_v3:552427	552427	Genom-wide
979	11	Pf3D7_11_v3:571361	571361	Genom-wide
980	11	Pf3D7_11_v3:584694	584694	Genom-wide
981	11	Pf3D7_11_v3:604547	604547	Genom-wide
982	11	Pf3D7_11_v3:637436	637436	Genom-wide
983	11	Pf3D7_11_v3:644562	644562	Genom-wide
984	11	Pf3D7_11_v3:659205	659205	Genom-wide
985	11	Pf3D7_11_v3:659208	659208	Genom-wide
986	11	Pf3D7_11_v3:683965	683965	Genom-wide
987	11	Pf3D7_11_v3:694933	694933	Genom-wide
988	11	Pf3D7_11_v3:703912	703912	Genom-wide
989	11	Pf3D7_11_v3:706213	706213	Genom-wide
990	11	Pf3D7_11_v3:719742	719742	Genom-wide
991	11	Pf3D7_11_v3:740730	740730	Genom-wide
992	11	Pf3D7_11_v3:767389	767389	Genom-wide
993	11	Pf3D7_11_v3:865260	865260	Genom-wide
994	11	Pf3D7_11_v3:888290	888290	Genom-wide
995	11	Pf3D7_11_v3:897536	897536	Genom-wide
996	11	Pf3D7_11_v3:987190	987190	Genom-wide
997	11	Pf3D7_11_v3:987253	987253	Genom-wide
998	11	Pf3D7_11_v3:1005477	1005477	Genom-wide
999	11	Pf3D7_11_v3:1006055	1006055	Genom-wide
1000	11	Pf3D7_11_v3:1006753	1006753	Genom-wide
1001	11	Pf3D7_11_v3:1006784	1006784	Genom-wide
1002	11	Pf3D7_11_v3:1009859	1009859	Genom-wide
1003	11	Pf3D7_11_v3:1018965	1018965	Genom-wide
1004	11	Pf3D7_11_v3:1019739	1019739	Genom-wide
1005	11	Pf3D7_11_v3:1020630	1020630	Genom-wide
1006	11	Pf3D7_11_v3:1057437	1057437	Genom-wide
1007	11	Pf3D7_11_v3:1058035	1058035	Genom-wide
1008	11	Pf3D7_11_v3:1084422	1084422	Genom-wide
1009	11	Pf3D7_11_v3:1100269	1100269	Genom-wide
1010	11	Pf3D7_11_v3:1108310	1108310	Genom-wide
1011	11	Pf3D7_11_v3:1114208	1114208	Genom-wide
1012	11	Pf3D7_11_v3:1120257	1120257	Genom-wide
1013	11	Pf3D7_11_v3:1141641	1141641	Genom-wide
1014	11	Pf3D7_11_v3:1157111	1157111	Genom-wide
1015	11	Pf3D7_11_v3:1181093	1181093	Genom-wide
1016	11	Pf3D7_11_v3:1196007	1196007	Genom-wide
1017	11	Pf3D7_11_v3:1263156	1263156	Genom-wide
1018	11	Pf3D7_11_v3:1287484	1287484	Genom-wide
1019	11	Pf3D7_11_v3:1360267	1360267	Genom-wide
1020	11	Pf3D7_11_v3:1375053	1375053	Genom-wide
1021	11	Pf3D7_11_v3:1375988	1375988	Genom-wide
1022	11	Pf3D7_11_v3:1467529	1467529	Genom-wide
1023	11	Pf3D7_11_v3:1508304	1508304	Genom-wide
1024	11	Pf3D7_11_v3:1563321	1563321	Genom-wide
1025	11	Pf3D7_11_v3:1637389	1637389	Genom-wide
1026	11	Pf3D7_11_v3:1640669	1640669	Genom-wide
1027	11	Pf3D7_11_v3:1659750	1659750	Genom-wide
1028	11	Pf3D7_11_v3:1679200	1679200	Genom-wide
1029	11	Pf3D7_11_v3:1696137	1696137	Genom-wide
1030	11	Pf3D7_11_v3:1749819	1749819	Genom-wide
1031	11	Pf3D7_11_v3:1752894	1752894	Genom-wide
1032	11	Pf3D7_11_v3:1815131	1815131	Genom-wide
1033	11	Pf3D7_11_v3:1831402	1831402	Genom-wide
1034	11	Pf3D7_11_v3:1887740	1887740	Genom-wide
1035	11	Pf3D7_11_v3:1900435	1900435	Genom-wide
1036	11	Pf3D7_11_v3:1912576	1912576	Genom-wide
1037	11	Pf3D7_11_v3:1978660	1978660	Genom-wide
1038	12	Pf3D7_12_v3:63028	63028	Genom-wide
1039	12	Pf3D7_12_v3:63177	63177	Genom-wide
1040	12	Pf3D7_12_v3:63243	63243	Genom-wide
1041	12	Pf3D7_12_v3:63268	63268	Genom-wide
1042	12	Pf3D7_12_v3:63322	63322	Genom-wide
1043	12	Pf3D7_12_v3:82667	82667	Genom-wide
1044	12	Pf3D7_12_v3:83177	83177	Genom-wide
1045	12	Pf3D7_12_v3:83558	83558	Genom-wide
1046	12	Pf3D7_12_v3:91711	91711	Genom-wide
1047	12	Pf3D7_12_v3:114173	114173	Genom-wide
1048	12	Pf3D7_12_v3:123645	123645	Genom-wide
1049	12	Pf3D7_12_v3:174880	174880	Genom-wide
1050	12	Pf3D7_12_v3:316929	316929	Genom-wide
1051	12	Pf3D7_12_v3:331294	331294	Genom-wide
1052	12	Pf3D7_12_v3:350796	350796	Genom-wide
1053	12	Pf3D7_12_v3:367530	367530	Genom-wide
1054	12	Pf3D7_12_v3:379979	379979	Genom-wide
1055	12	Pf3D7_12_v3:394228	394228	Genom-wide
1056	12	Pf3D7_12_v3:418961	418961	Genom-wide
1057	12	Pf3D7_12_v3:532131	532131	Genom-wide
1058	12	Pf3D7_12_v3:532133	532133	Genom-wide
1059	12	Pf3D7_12_v3:606896	606896	Genom-wide
1060	12	Pf3D7_12_v3:640429	640429	Genom-wide
1061	12	Pf3D7_12_v3:642250	642250	Genom-wide
1062	12	Pf3D7_12_v3:657927	657927	Genom-wide
1063	12	Pf3D7_12_v3:670814	670814	Genom-wide
1064	12	Pf3D7_12_v3:684111	684111	Genom-wide
1065	12	Pf3D7_12_v3:684117	684117	Genom-wide
1066	12	Pf3D7_12_v3:696302	696302	Genom-wide
1067	12	Pf3D7_12_v3:698136	698136	Genom-wide
1068	12	Pf3D7_12_v3:713905	713905	Genom-wide
1069	12	Pf3D7_12_v3:718550	718550	Genom-wide
1070	12	Pf3D7_12_v3:722167	722167	Genom-wide
1071	12	Pf3D7_12_v3:726602	726602	Genom-wide
1072	12	Pf3D7_12_v3:733153	733153	Genom-wide
1073	12	Pf3D7_12_v3:739074	739074	Genom-wide
1074	12	Pf3D7_12_v3:741158	741158	Genom-wide
1075	12	Pf3D7_12_v3:751029	751029	Genom-wide
1076	12	Pf3D7_12_v3:753957	753957	Genom-wide
1077	12	Pf3D7_12_v3:760468	760468	Genom-wide
1078	12	Pf3D7_12_v3:762388	762388	Genom-wide
1079	12	Pf3D7_12_v3:762514	762514	Genom-wide
1080	12	Pf3D7_12_v3:762526	762526	Genom-wide
1081	12	Pf3D7_12_v3:763141	763141	Genom-wide
1082	12	Pf3D7_12_v3:786224	786224	Genom-wide
1083	12	Pf3D7_12_v3:802744	802744	Genom-wide
1084	12	Pf3D7_12_v3:807679	807679	Genom-wide
1085	12	Pf3D7_12_v3:812812	812812	Genom-wide
1086	12	Pf3D7_12_v3:813217	813217	Genom-wide
1087	12	Pf3D7_12_v3:817280	817280	Genom-wide
1088	12	Pf3D7_12_v3:817730	817730	Genom-wide
1089	12	Pf3D7_12_v3:818766	818766	Genom-wide
1090	12	Pf3D7_12_v3:836041	836041	Genom-wide
1091	12	Pf3D7_12_v3:839903	839903	Genom-wide
1092	12	Pf3D7_12_v3:847568	847568	Genom-wide
1093	12	Pf3D7_12_v3:852225	852225	Genom-wide
1094	12	Pf3D7_12_v3:865159	865159	Genom-wide
1095	12	Pf3D7_12_v3:866322	866322	Genom-wide
1096	12	Pf3D7_12_v3:892211	892211	Genom-wide
1097	12	Pf3D7_12_v3:892338	892338	Genom-wide
1098	12	Pf3D7_12_v3:892798	892798	Genom-wide
1099	12	Pf3D7_12_v3:907264	907264	Genom-wide
1100	12	Pf3D7_12_v3:913124	913124	Genom-wide
1101	12	Pf3D7_12_v3:920666	920666	Genom-wide
1102	12	Pf3D7_12_v3:928407	928407	Genom-wide
1103	12	Pf3D7_12_v3:935411	935411	Genom-wide
1104	12	Pf3D7_12_v3:938341	938341	Genom-wide
1105	12	Pf3D7_12_v3:941821	941821	Genom-wide
1106	12	Pf3D7_12_v3:943339	943339	Genom-wide
1107	12	Pf3D7_12_v3:944249	944249	Genom-wide
1108	12	Pf3D7_12_v3:944301	944301	Genom-wide
1109	12	Pf3D7_12_v3:953017	953017	Genom-wide
1110	12	Pf3D7_12_v3:953362	953362	Genom-wide
1111	12	Pf3D7_12_v3:959248	959248	Genom-wide
1112	12	Pf3D7_12_v3:960073	960073	Genom-wide
1113	12	Pf3D7_12_v3:989679	989679	Genom-wide
1114	12	Pf3D7_12_v3:1005696	1005696	Genom-wide
1115	12	Pf3D7_12_v3:1008584	1008584	Genom-wide
1116	12	Pf3D7_12_v3:1014046	1014046	Genom-wide
1117	12	Pf3D7_12_v3:1014802	1014802	Genom-wide
1118	12	Pf3D7_12_v3:1015328	1015328	Genom-wide
1119	12	Pf3D7_12_v3:1020211	1020211	Genom-wide
1120	12	Pf3D7_12_v3:1042965	1042965	Genom-wide
1121	12	Pf3D7_12_v3:1043449	1043449	Genom-wide
1122	12	Pf3D7_12_v3:1048769	1048769	Genom-wide
1123	12	Pf3D7_12_v3:1051589	1051589	Genom-wide
1124	12	Pf3D7_12_v3:1068851	1068851	Genom-wide
1125	12	Pf3D7_12_v3:1075986	1075986	Genom-wide
1126	12	Pf3D7_12_v3:1078321	1078321	Genom-wide
1127	12	Pf3D7_12_v3:1087957	1087957	Genom-wide
1128	12	Pf3D7_12_v3:1089166	1089166	Genom-wide
1129	12	Pf3D7_12_v3:1126440	1126440	Genom-wide
1130	12	Pf3D7_12_v3:1148572	1148572	Genom-wide
1131	12	Pf3D7_12_v3:1156135	1156135	Genom-wide
1132	12	Pf3D7_12_v3:1173724	1173724	Genom-wide
1133	12	Pf3D7_12_v3:1193349	1193349	Genom-wide
1134	12	Pf3D7_12_v3:1195282	1195282	Genom-wide
1135	12	Pf3D7_12_v3:1197074	1197074	Genom-wide
1136	12	Pf3D7_12_v3:1212825	1212825	Genom-wide
1137	12	Pf3D7_12_v3:1320059	1320059	Genom-wide
1138	12	Pf3D7_12_v3:1322498	1322498	Genom-wide
1139	12	Pf3D7_12_v3:1387200	1387200	Genom-wide
1140	12	Pf3D7_12_v3:1392124	1392124	Genom-wide
1141	12	Pf3D7_12_v3:1435153	1435153	Genom-wide
1142	12	Pf3D7_12_v3:1515725	1515725	Genom-wide
1143	12	Pf3D7_12_v3:1546481	1546481	Genom-wide
1144	12	Pf3D7_12_v3:1548884	1548884	Genom-wide
1145	12	Pf3D7_12_v3:1559859	1559859	Genom-wide
1146	12	Pf3D7_12_v3:1663324	1663324	Genom-wide
1147	12	Pf3D7_12_v3:1663492	1663492	Genom-wide
1148	12	Pf3D7_12_v3:1665622	1665622	Genom-wide
1149	12	Pf3D7_12_v3:1678939	1678939	Genom-wide
1150	12	Pf3D7_12_v3:1681129	1681129	Genom-wide
1151	12	Pf3D7_12_v3:1681360	1681360	Genom-wide
1152	12	Pf3D7_12_v3:1792353	1792353	Genom-wide
1153	12	Pf3D7_12_v3:1798551	1798551	Genom-wide
1154	12	Pf3D7_12_v3:1802019	1802019	Genom-wide
1155	12	Pf3D7_12_v3:1811233	1811233	Genom-wide
1156	12	Pf3D7_12_v3:1868677	1868677	Genom-wide
1157	12	Pf3D7_12_v3:1887454	1887454	Genom-wide
1158	12	Pf3D7_12_v3:1927229	1927229	Genom-wide
1159	12	Pf3D7_12_v3:1963992	1963992	Genom-wide
1160	12	Pf3D7_12_v3:1964949	1964949	Genom-wide
1161	12	Pf3D7_12_v3:1996827	1996827	Genom-wide
1162	12	Pf3D7_12_v3:1997660	1997660	Genom-wide
1163	12	Pf3D7_12_v3:2006015	2006015	Genom-wide
1164	12	Pf3D7_12_v3:2023575	2023575	Genom-wide
1165	12	Pf3D7_12_v3:2034711	2034711	Genom-wide
1166	12	Pf3D7_12_v3:2035576	2035576	Genom-wide
1167	12	Pf3D7_12_v3:2047161	2047161	Genom-wide
1168	12	Pf3D7_12_v3:2050146	2050146	Genom-wide
1169	12	Pf3D7_12_v3:2051511	2051511	Genom-wide
1170	12	Pf3D7_12_v3:2062740	2062740	Genom-wide
1171	12	Pf3D7_12_v3:2079644	2079644	Genom-wide
1172	12	Pf3D7_12_v3:2098567	2098567	Genom-wide
1173	12	Pf3D7_12_v3:2116182	2116182	Genom-wide
1174	13	Pf3D7_13_v3:155246	155246	Genom-wide
1175	13	Pf3D7_13_v3:156689	156689	Genom-wide
1176	13	Pf3D7_13_v3:194874	194874	Genom-wide
1177	13	Pf3D7_13_v3:236385	236385	Genom-wide
1178	13	Pf3D7_13_v3:256854	256854	Genom-wide
1179	13	Pf3D7_13_v3:301446	301446	Genom-wide
1180	13	Pf3D7_13_v3:309120	309120	Genom-wide
1181	13	Pf3D7_13_v3:341070	341070	Genom-wide
1182	13	Pf3D7_13_v3:365240	365240	Genom-wide
1183	13	Pf3D7_13_v3:398354	398354	Genom-wide
1184	13	Pf3D7_13_v3:410962	410962	Genom-wide
1185	13	Pf3D7_13_v3:480781	480781	Genom-wide
1186	13	Pf3D7_13_v3:483005	483005	Genom-wide
1187	13	Pf3D7_13_v3:503298	503298	Genom-wide
1188	13	Pf3D7_13_v3:530497	530497	Genom-wide
1189	13	Pf3D7_13_v3:531261	531261	Genom-wide
1190	13	Pf3D7_13_v3:595379	595379	Genom-wide
1191	13	Pf3D7_13_v3:613236	613236	Genom-wide
1192	13	Pf3D7_13_v3:640404	640404	Genom-wide
1193	13	Pf3D7_13_v3:714722	714722	Genom-wide
1194	13	Pf3D7_13_v3:722833	722833	Genom-wide
1195	13	Pf3D7_13_v3:756912	756912	Genom-wide
1196	13	Pf3D7_13_v3:758787	758787	Genom-wide
1197	13	Pf3D7_13_v3:769044	769044	Genom-wide
1198	13	Pf3D7_13_v3:817001	817001	Genom-wide
1199	13	Pf3D7_13_v3:934925	934925	Genom-wide
1200	13	Pf3D7_13_v3:935882	935882	Genom-wide
1201	13	Pf3D7_13_v3:1004961	1004961	Genom-wide
1202	13	Pf3D7_13_v3:1079779	1079779	Genom-wide
1203	13	Pf3D7_13_v3:1150583	1150583	Genom-wide
1204	13	Pf3D7_13_v3:1175513	1175513	Genom-wide
1205	13	Pf3D7_13_v3:1225494	1225494	Genom-wide
1206	13	Pf3D7_13_v3:1230403	1230403	Genom-wide
1207	13	Pf3D7_13_v3:1257063	1257063	Genom-wide
1208	13	Pf3D7_13_v3:1265571	1265571	Genom-wide
1209	13	Pf3D7_13_v3:1311128	1311128	Genom-wide
1210	13	Pf3D7_13_v3:1350981	1350981	Genom-wide
1211	13	Pf3D7_13_v3:1362388	1362388	Genom-wide
1212	13	Pf3D7_13_v3:1429067	1429067	Genom-wide
1213	13	Pf3D7_13_v3:1478081	1478081	Genom-wide
1214	13	Pf3D7_13_v3:1599633	1599633	Genom-wide
1215	13	Pf3D7_13_v3:1628232	1628232	Genom-wide
1216	13	Pf3D7_13_v3:1659533	1659533	Genom-wide
1217	13	Pf3D7_13_v3:1660920	1660920	Genom-wide
1218	13	Pf3D7_13_v3:1682933	1682933	Genom-wide
1219	13	Pf3D7_13_v3:1734408	1734408	Genom-wide
1220	13	Pf3D7_13_v3:1745728	1745728	Genom-wide
1221	13	Pf3D7_13_v3:1774926	1774926	Genom-wide
1222	13	Pf3D7_13_v3:1793653	1793653	Genom-wide
1223	13	Pf3D7_13_v3:1861105	1861105	Genom-wide
1224	13	Pf3D7_13_v3:1868682	1868682	Genom-wide
1225	13	Pf3D7_13_v3:1876423	1876423	Genom-wide
1226	13	Pf3D7_13_v3:1876606	1876606	Genom-wide
1227	13	Pf3D7_13_v3:1879380	1879380	Genom-wide
1228	13	Pf3D7_13_v3:1879381	1879381	Genom-wide
1229	13	Pf3D7_13_v3:1879631	1879631	Genom-wide
1230	13	Pf3D7_13_v3:1880114	1880114	Genom-wide
1231	13	Pf3D7_13_v3:1882346	1882346	Genom-wide
1232	13	Pf3D7_13_v3:1910058	1910058	Genom-wide
1233	13	Pf3D7_13_v3:1986165	1986165	Genom-wide
1234	13	Pf3D7_13_v3:2022295	2022295	Genom-wide
1235	13	Pf3D7_13_v3:2044533	2044533	Genom-wide
1236	13	Pf3D7_13_v3:2067739	2067739	Genom-wide
1237	13	Pf3D7_13_v3:2078454	2078454	Genom-wide
1238	13	Pf3D7_13_v3:2083881	2083881	Genom-wide
1239	13	Pf3D7_13_v3:2124825	2124825	Genom-wide
1240	13	Pf3D7_13_v3:2266108	2266108	Genom-wide
1241	13	Pf3D7_13_v3:2271599	2271599	Genom-wide
1242	13	Pf3D7_13_v3:2302172	2302172	Genom-wide
1243	13	Pf3D7_13_v3:2302511	2302511	Genom-wide
1244	13	Pf3D7_13_v3:2309427	2309427	Genom-wide
1245	13	Pf3D7_13_v3:2323925	2323925	Genom-wide
1246	13	Pf3D7_13_v3:2341466	2341466	Genom-wide
1247	13	Pf3D7_13_v3:2341610	2341610	Genom-wide
1248	13	Pf3D7_13_v3:2400533	2400533	Genom-wide
1249	13	Pf3D7_13_v3:2415386	2415386	Genom-wide
1250	13	Pf3D7_13_v3:2415839	2415839	Genom-wide
1251	13	Pf3D7_13_v3:2417474	2417474	Genom-wide
1252	13	Pf3D7_13_v3:2417849	2417849	Genom-wide
1253	13	Pf3D7_13_v3:2475404	2475404	Genom-wide
1254	13	Pf3D7_13_v3:2479113	2479113	Genom-wide
1255	13	Pf3D7_13_v3:2479509	2479509	Genom-wide
1256	13	Pf3D7_13_v3:2481108	2481108	Genom-wide
1257	13	Pf3D7_13_v3:2481275	2481275	Genom-wide
1258	13	Pf3D7_13_v3:2506752	2506752	Genom-wide
1259	13	Pf3D7_13_v3:2512452	2512452	Genom-wide
1260	13	Pf3D7_13_v3:2529293	2529293	Genom-wide
1261	13	Pf3D7_13_v3:2545561	2545561	Genom-wide
1262	13	Pf3D7_13_v3:2600907	2600907	Genom-wide
1263	13	Pf3D7_13_v3:2606427	2606427	Genom-wide
1264	13	Pf3D7_13_v3:2651476	2651476	Genom-wide
1265	13	Pf3D7_13_v3:2655493	2655493	Genom-wide
1266	13	Pf3D7_13_v3:2669640	2669640	Genom-wide
1267	13	Pf3D7_13_v3:2675894	2675894	Genom-wide
1268	13	Pf3D7_13_v3:2761811	2761811	Genom-wide
1269	14	Pf3D7_14_v3:107014	107014	Genom-wide
1270	14	Pf3D7_14_v3:113975	113975	Genom-wide
1271	14	Pf3D7_14_v3:113980	113980	Genom-wide
1272	14	Pf3D7_14_v3:137622	137622	Genom-wide
1273	14	Pf3D7_14_v3:137691	137691	Genom-wide
1274	14	Pf3D7_14_v3:161286	161286	Genom-wide
1275	14	Pf3D7_14_v3:164833	164833	Genom-wide
1276	14	Pf3D7_14_v3:201791	201791	Genom-wide
1277	14	Pf3D7_14_v3:202130	202130	Genom-wide
1278	14	Pf3D7_14_v3:202238	202238	Genom-wide
1279	14	Pf3D7_14_v3:259286	259286	Genom-wide
1280	14	Pf3D7_14_v3:261295	261295	Genom-wide
1281	14	Pf3D7_14_v3:324097	324097	Genom-wide
1282	14	Pf3D7_14_v3:337415	337415	Genom-wide
1283	14	Pf3D7_14_v3:384345	384345	Genom-wide
1284	14	Pf3D7_14_v3:390353	390353	Genom-wide
1285	14	Pf3D7_14_v3:393389	393389	Genom-wide
1286	14	Pf3D7_14_v3:397871	397871	Genom-wide
1287	14	Pf3D7_14_v3:406995	406995	Genom-wide
1288	14	Pf3D7_14_v3:407424	407424	Genom-wide
1289	14	Pf3D7_14_v3:421848	421848	Genom-wide
1290	14	Pf3D7_14_v3:422158	422158	Genom-wide
1291	14	Pf3D7_14_v3:422319	422319	Genom-wide
1292	14	Pf3D7_14_v3:429723	429723	Genom-wide
1293	14	Pf3D7_14_v3:465265	465265	Genom-wide
1294	14	Pf3D7_14_v3:489229	489229	Genom-wide
1295	14	Pf3D7_14_v3:494376	494376	Genom-wide
1296	14	Pf3D7_14_v3:510022	510022	Genom-wide
1297	14	Pf3D7_14_v3:512987	512987	Genom-wide
1298	14	Pf3D7_14_v3:513814	513814	Genom-wide
1299	14	Pf3D7_14_v3:564266	564266	Genom-wide
1300	14	Pf3D7_14_v3:564339	564339	Genom-wide
1301	14	Pf3D7_14_v3:689116	689116	Genom-wide
1302	14	Pf3D7_14_v3:809810	809810	Genom-wide
1303	14	Pf3D7_14_v3:832594	832594	Genom-wide
1304	14	Pf3D7_14_v3:872802	872802	Genom-wide
1305	14	Pf3D7_14_v3:901969	901969	Genom-wide
1306	14	Pf3D7_14_v3:910628	910628	Genom-wide
1307	14	Pf3D7_14_v3:914115	914115	Genom-wide
1308	14	Pf3D7_14_v3:919511	919511	Genom-wide
1309	14	Pf3D7_14_v3:923791	923791	Genom-wide
1310	14	Pf3D7_14_v3:969251	969251	Genom-wide
1311	14	Pf3D7_14_v3:1036865	1036865	Genom-wide
1312	14	Pf3D7_14_v3:1102380	1102380	Genom-wide
1313	14	Pf3D7_14_v3:1102389	1102389	Genom-wide
1314	14	Pf3D7_14_v3:1102755	1102755	Genom-wide
1315	14	Pf3D7_14_v3:1106139	1106139	Genom-wide
1316	14	Pf3D7_14_v3:1137767	1137767	Genom-wide
1317	14	Pf3D7_14_v3:1171335	1171335	Genom-wide
1318	14	Pf3D7_14_v3:1171479	1171479	Genom-wide
1319	14	Pf3D7_14_v3:1172694	1172694	Genom-wide
1320	14	Pf3D7_14_v3:1179640	1179640	Genom-wide
1321	14	Pf3D7_14_v3:1193881	1193881	Genom-wide
1322	14	Pf3D7_14_v3:1199242	1199242	Genom-wide
1323	14	Pf3D7_14_v3:1236727	1236727	Genom-wide
1324	14	Pf3D7_14_v3:1269832	1269832	Genom-wide
1325	14	Pf3D7_14_v3:1300698	1300698	Genom-wide
1326	14	Pf3D7_14_v3:1305484	1305484	Genom-wide
1327	14	Pf3D7_14_v3:1323647	1323647	Genom-wide
1328	14	Pf3D7_14_v3:1325549	1325549	Genom-wide
1329	14	Pf3D7_14_v3:1326562	1326562	Genom-wide
1330	14	Pf3D7_14_v3:1334365	1334365	Genom-wide
1331	14	Pf3D7_14_v3:1336795	1336795	Genom-wide
1332	14	Pf3D7_14_v3:1351948	1351948	Genom-wide
1333	14	Pf3D7_14_v3:1397764	1397764	Genom-wide
1334	14	Pf3D7_14_v3:1398727	1398727	Genom-wide
1335	14	Pf3D7_14_v3:1402049	1402049	Genom-wide
1336	14	Pf3D7_14_v3:1467935	1467935	Genom-wide
1337	14	Pf3D7_14_v3:1473534	1473534	Genom-wide
1338	14	Pf3D7_14_v3:1481872	1481872	Genom-wide
1339	14	Pf3D7_14_v3:1482057	1482057	Genom-wide
1340	14	Pf3D7_14_v3:1576037	1576037	Genom-wide
1341	14	Pf3D7_14_v3:1582136	1582136	Genom-wide
1342	14	Pf3D7_14_v3:1623775	1623775	Genom-wide
1343	14	Pf3D7_14_v3:1629711	1629711	Genom-wide
1344	14	Pf3D7_14_v3:1636229	1636229	Genom-wide
1345	14	Pf3D7_14_v3:1656678	1656678	Genom-wide
1346	14	Pf3D7_14_v3:1657395	1657395	Genom-wide
1347	14	Pf3D7_14_v3:1661154	1661154	Genom-wide
1348	14	Pf3D7_14_v3:1663902	1663902	Genom-wide
1349	14	Pf3D7_14_v3:1665655	1665655	Genom-wide
1350	14	Pf3D7_14_v3:1665794	1665794	Genom-wide
1351	14	Pf3D7_14_v3:1671537	1671537	Genom-wide
1352	14	Pf3D7_14_v3:1672361	1672361	Genom-wide
1353	14	Pf3D7_14_v3:1672649	1672649	Genom-wide
1354	14	Pf3D7_14_v3:1728301	1728301	Genom-wide
1355	14	Pf3D7_14_v3:1728847	1728847	Genom-wide
1356	14	Pf3D7_14_v3:1744760	1744760	Genom-wide
1357	14	Pf3D7_14_v3:1745284	1745284	Genom-wide
1358	14	Pf3D7_14_v3:1745506	1745506	Genom-wide
1359	14	Pf3D7_14_v3:1775107	1775107	Genom-wide
1360	14	Pf3D7_14_v3:1792962	1792962	Genom-wide
1361	14	Pf3D7_14_v3:1817108	1817108	Genom-wide
1362	14	Pf3D7_14_v3:1823182	1823182	Genom-wide
1363	14	Pf3D7_14_v3:1853594	1853594	Genom-wide
1364	14	Pf3D7_14_v3:1956202	1956202	Genom-wide
1365	14	Pf3D7_14_v3:1956408	1956408	Genom-wide
1366	14	Pf3D7_14_v3:1984194	1984194	Genom-wide
1367	14	Pf3D7_14_v3:2000031	2000031	Genom-wide
1368	14	Pf3D7_14_v3:2000415	2000415	Genom-wide
1369	14	Pf3D7_14_v3:2070946	2070946	Genom-wide
1370	14	Pf3D7_14_v3:2098642	2098642	Genom-wide
1371	14	Pf3D7_14_v3:2124198	2124198	Genom-wide
1372	14	Pf3D7_14_v3:2128849	2128849	Genom-wide
1373	14	Pf3D7_14_v3:2144375	2144375	Genom-wide
1374	14	Pf3D7_14_v3:2160136	2160136	Genom-wide
1375	14	Pf3D7_14_v3:2160961	2160961	Genom-wide
1376	14	Pf3D7_14_v3:2169240	2169240	Genom-wide
1377	14	Pf3D7_14_v3:2196699	2196699	Genom-wide
1378	14	Pf3D7_14_v3:2267836	2267836	Genom-wide
1379	14	Pf3D7_14_v3:2287572	2287572	Genom-wide
1380	14	Pf3D7_14_v3:2331595	2331595	Genom-wide
1381	14	Pf3D7_14_v3:2342241	2342241	Genom-wide
1382	14	Pf3D7_14_v3:2351869	2351869	Genom-wide
1383	14	Pf3D7_14_v3:2442547	2442547	Genom-wide
1384	14	Pf3D7_14_v3:2521956	2521956	Genom-wide
1385	14	Pf3D7_14_v3:2540639	2540639	Genom-wide
1386	14	Pf3D7_14_v3:2602038	2602038	Genom-wide
1387	14	Pf3D7_14_v3:2619811	2619811	Genom-wide
1388	14	Pf3D7_14_v3:2625887	2625887	Genom-wide
1389	14	Pf3D7_14_v3:2639935	2639935	Genom-wide
1390	14	Pf3D7_14_v3:2658199	2658199	Genom-wide
1391	14	Pf3D7_14_v3:2674607	2674607	Genom-wide
1392	14	Pf3D7_14_v3:2695875	2695875	Genom-wide
1393	14	Pf3D7_14_v3:2712258	2712258	Genom-wide
1394	14	Pf3D7_14_v3:2732630	2732630	Genom-wide
1395	14	Pf3D7_14_v3:2733656	2733656	Genom-wide
1396	14	Pf3D7_14_v3:2752373	2752373	Genom-wide
1397	14	Pf3D7_14_v3:2755887	2755887	Genom-wide
1398	14	Pf3D7_14_v3:2846037	2846037	Genom-wide
1399	14	Pf3D7_14_v3:2856580	2856580	Genom-wide
1400	14	Pf3D7_14_v3:2887523	2887523	Genom-wide
1401	14	Pf3D7_14_v3:2913485	2913485	Genom-wide
1402	14	Pf3D7_14_v3:2959716	2959716	Genom-wide
1403	14	Pf3D7_14_v3:3043530	3043530	Genom-wide
1404	14	Pf3D7_14_v3:3045897	3045897	Genom-wide
1405	14	Pf3D7_14_v3:3126005	3126005	Genom-wide
1406	14	Pf3D7_14_v3:3140314	3140314	Genom-wide
1407	14	Pf3D7_14_v3:3193605	3193605	Genom-wide
1408	14	Pf3D7_14_v3:3194450	3194450	Genom-wide
1409	14	Pf3D7_14_v3:3194480	3194480	Genom-wide
1410	14	Pf3D7_14_v3:3240001	3240001	Genom-wide

## Sheet: Table S2
Table S2. Metadata and complexity infection for 302 successfully sequenced samples genome wide MIP panel – this data used for population genetic analysis.
Sr. No	Sample	baseID	ID	date_of_collection	year_of_collection	Season	samp_type	age_years	health_center	long	lat	Estimated_Parasitemia	Estimated_ng_uL	PfLDH_Ct_Mean	Human_B_t_Ct_Mean	punched_at_unc	Parasitemia	mean_coi	median_coi
1	JH10201-2-JJJ-1	JH10201	10201	2013-03-31	2013	2013-2014	DBS	14	Chilalantambo	26.8943	-16.3362	51937.7	0.172	26.202	26.281	yes	51937.7	1	1
2	JH10202-JJJ-1	JH10202	10202	2013-04-04	2013	2013-2014	DBS	4.83	Chilalantambo	26.8943	-16.3362	573.282	0.173	30.649	26.36	yes	573.282	1	1
3	JH10204-JJJ-1	JH10204	10204	2013-04-25	2013	2013-2014	DBS	17	Chilalantambo	26.8943	-16.3362	14289.6	0.49	25.138	24.661	yes	14289.6	6	6
4	JH10205-JJJ-1	JH10205	10205	2013-04-15	2013	2013-2014	DBS	8	Chilalantambo	26.8943	-16.3362	35659.6	0.454	23.77	24.781	yes	35659.6	1	1
5	JH10216-JJJ-1	JH10216	10216	2013-07-03	2013	2013-2014	DBS	13	Chilalantambo	26.8943	-16.3362	204917	0.609	24.297	24.328	yes	204917	3	3
6	JH10702-JJJ-1	JH10702	10702	2013-02-27	2013	2013-2014	DBS	9	Macha Mission Hospital	26.7907	-16.3914	5629.59	0.311	29.935	25.611	yes	5629.59	2	2
7	JH10703-JJJ-1	JH10703	10703	2013-04-16	2013	2013-2014	DBS	23	Macha Mission Hospital	26.7907	-16.3914	81084.6	0.368	22.154	25.122	yes	81084.6	2	2
8	JH10810-JJJ-1	JH10810	10810	2013-05-02	2013	2013-2014	DBS	21	Mangunza	27.0383	-16.3573	7284.22	0.145	26.292	26.655	yes	7284.22	3	3
9	JH10817-JJJ-1	JH10817	10817	2013-05-13	2013	2013-2014	DBS	30	Mangunza	27.0383	-16.3573	867.865	0.272	31.37	25.562	yes	867.865	3	3
10	JH10507-JJJ-1	JH10507	10507	2013-05-14	2013	2013-2014	DBS	31	Mangunza	27.0383	-16.3573	11687.7	0.149	27.109	26.593	NA	11687.7	1	1
11	JH10206-JJJ-1	JH10206	10206	2014-03-02	2014	2013-2014	DBS	55	Chilalantambo	26.8943	-16.3362	58336.4	0.491	25.917	24.674	yes	58336.4	2	2
12	JH10207-JJJ-1	JH10207	10207	2014-05-02	2014	2013-2014	DBS	14	Chilalantambo	26.8943	-16.3362	725.482	0.478	31.596	24.708	yes	725.482	2	2
13	JH10208-JJJ-1	JH10208	10208	2014-03-02	2014	2013-2014	DBS	15	Chilalantambo	26.8943	-16.3362	109.268	0.17	34.84	26.357	yes	109.268	2	2
14	JH10209-JJJ-1	JH10209	10209	2014-05-02	2014	2013-2014	DBS	21	Chilalantambo	26.8943	-16.3362	180.963	0.158	33.403	26.396	yes	180.963	2	2
15	JH10210-JJJ-1	JH10210	10210	2014-05-07	2014	2013-2014	DBS	15	Chilalantambo	26.8943	-16.3362	166708	0.389	24.58	25.019	yes	166708	2	2
16	JH10211-JJJ-1	JH10211	10211	2014-05-07	2014	2013-2014	DBS	6	Chilalantambo	26.8943	-16.3362	27468.4	0.058	26.887	27.922	yes	27468.4	2	2
17	JH10212-JJJ-1	JH10212	10212	2014-05-09	2014	2013-2014	DBS	2.67	Chilalantambo	26.8943	-16.3362	286230	0.201	23.851	26.023	yes	286230	1	1
18	JH10214-JJJ-1	JH10214	10214	2014-06-02	2014	2013-2014	DBS	9	Chilalantambo	26.8943	-16.3362	87723.4	0.583	25.382	24.422	yes	87723.4	1	1
19	JH10215-JJJ-1	JH10215	10215	2014-06-09	2014	2013-2014	DBS	36	Chilalantambo	26.8943	-16.3362	9320.21	0.168	28.29	26.305	yes	9320.21	1	1
20	JH10811-JJJ-1	JH10811	10811	2014-05-05	2014	2013-2014	DBS	15	Mangunza	27.0383	-16.3573	18384	0.177	27.408	26.235	yes	18384	1	1
21	JH10813-JJJ-1	JH10813	10813	2014-05-09	2014	2013-2014	DBS	36	Mangunza	27.0383	-16.3573	20278.7	0.587	27.28	24.387	yes	20278.7	1	1
22	JH10814-JJJ-1	JH10814	10814	2014-05-12	2014	2013-2014	DBS	52	Mangunza	27.0383	-16.3573	NA	0.158	NA	26.4	yes	0	8	8
23	JH10816-JJJ-1	JH10816	10816	2014-05-12	2014	2013-2014	DBS	17	Mangunza	27.0383	-16.3573	129218	0.377	24.88	25.072	yes	129218	1	1
24	JH10819-JJJ-1	JH10819	10819	2014-12-11	2014	2013-2014	DBS	9	Mangunza	27.0383	-16.3573	1.09718e+06	0.337	22.11	25.235	yes	1.09718e+06	2	2
25	JH10820-JJJ-1	JH10820	10820	2014-12-12	2014	2014-2015	DBS	52	Mangunza	27.0383	-16.3573	43878.2	0.197	26.282	26.063	yes	43878.2	1	1
26	JH10822-JJJ-1	JH10822	10822	2014-12-18	2014	2014-2015	DBS	13	Mangunza	27.0383	-16.3573	1.18766e+06	0.65	22.01	24.292	yes	1.18766e+06	1	1
27	JH11213-JJJ-1	JH11213	11213	2014-05-08	2014	2014-2015	DBS	16	Nalube	26.9442	-16.3736	130852	0.293	24.899	25.449	yes	130852	2	2
28	JH11214-JJJ-1	JH11214	11214	2014-05-05	2014	2014-2015	DBS	14	Nalube	26.9442	-16.3736	45004.6	0.124	25.175	26.868	yes	45004.6	3	3
29	JH11215-JJJ-1	JH11215	11215	2014-05-08	2014	2014-2015	DBS	45	Nalube	26.9442	-16.3736	2068.29	0.21	31.494	25.962	yes	2068.29	2	2
30	JH11216-JJJ-1	JH11216	11216	2014-05-13	2014	2014-2015	DBS	19	Nalube	26.9442	-16.3736	13626.9	0.374	27.796	25.086	yes	13626.9	4	4
31	JH11217-JJJ-1	JH11217	11217	2014-06-11	2014	2014-2015	DBS	4.25	Nalube	26.9442	-16.3736	118.107	0.37	33.95	25.094	yes	118.107	2	2
32	JH11218-JJJ-1	JH11218	11218	2014-06-17	2014	2014-2015	DBS	24	Nalube	26.9442	-16.3736	9517.22	0.845	25.924	23.797	yes	9517.22	1	1
33	JH10217-JJJ-1	JH10217	10217	2015-01-12	2015	2014-2015	DBS	14	Chilalantambo	26.8943	-16.3362	363.952	0.256	32.55	25.665	yes	363.952	1	1
34	JH10706-JJJ-1	JH10706	10706	2015-03-15	2015	2014-2015	DBS	26	Macha Mission Hospital	26.7907	-16.3914	13551.9	0.385	25.221	25.049	yes	13551.9	1	1
35	JH10709-JJJ-1	JH10709	10709	2015-04-08	2015	2014-2015	DBS	2	Macha Mission Hospital	26.7907	-16.3914	172310	0.073	23.219	27.669	yes	172310	1	1
36	JH10824-JJJ-1	JH10824	10824	2015-03-03	2015	2014-2015	DBS	9	Mangunza	27.0383	-16.3573	606133	0.605	22.887	24.361	yes	606133	2	2
37	JH10829-JJJ-1	JH10829	10829	2015-05-07	2015	2014-2015	DBS	18	Mangunza	27.0383	-16.3573	3896.51	0.125	29.554	26.867	yes	3896.51	4	4
38	JH11223-JJJ-1	JH11223	11223	2015-01-21	2015	2014-2015	DBS	39	Nalube	26.9442	-16.3736	72186.9	0.112	25.636	26.925	yes	72186.9	1	1
39	JH11418-JJJ-1	JH11418	11418	2015-04-04	2015	2014-2015	DBS	2.5	Simaubi	26.8308	-16.2569	215118	0.472	22.905	24.88	yes	215118	1	1
40	JH11421-JJJ-1	JH11421	11421	2015-04-17	2015	2014-2015	DBS	13	Simaubi	26.8308	-16.2569	3465.47	0.441	28.862	24.963	yes	3465.47	1	1
41	JH11422-JJJ-1	JH11422	11422	2015-05-15	2015	2014-2015	DBS	7	Simaubi	26.8308	-16.2569	487.464	0.214	31.697	26.048	no	487.464	1	1
42	JH11423-JJJ-1	JH11423	11423	2015-05-20	2015	2015-2016	DBS	2.58	Simaubi	26.8308	-16.2569	103224	0.015	23.965	30	yes	103224	1	1
43	JH10224-JJJ-1	JH10224	10224	2016-02-11	2016	2015-2016	DBS	5	Chilalantambo	26.8943	-16.3362	71374.2	0.189	24.492	26.335	yes	71374.2	4	4
44	JH10225-JJJ-1	JH10225	10225	2016-02-11	2016	2015-2016	DBS	14	Chilalantambo	26.8943	-16.3362	433387	0.428	21.888	25.009	yes	433387	1	1
45	JH10226-JJJ-1	JH10226	10226	2016-02-16	2016	2015-2016	DBS	8	Chilalantambo	26.8943	-16.3362	33227.9	0.341	30.067	25.953	yes	33227.9	1	1
46	JH10229-JJJ-1	JH10229	10229	2016-02-19	2016	2015-2016	DBS	16	Chilalantambo	26.8943	-16.3362	3642.92	0.364	28.787	25.25	yes	3642.92	1	1
47	JH10230-JJJ-1	JH10230	10230	2016-02-19	2016	2015-2016	DBS	18	Chilalantambo	26.8943	-16.3362	3122.77	0.063	29.01	27.873	yes	3122.77	1	1
48	JH10232-JJJ-1	JH10232	10232	2016-03-16	2016	2015-2016	DBS	80	Chilalantambo	26.8943	-16.3362	4042.63	0.399	27.297	24.987	yes	4042.63	1	1
49	JH10234-JJJ-1	JH10234	10234	2016-04-25	2016	2015-2016	DBS	5	Chilalantambo	26.8943	-16.3362	165848	0.405	23.335	25.123	yes	165848	1	1
50	JH10235-JJJ-1	JH10235	10235	2016-04-27	2016	2015-2016	DBS	17	Chilalantambo	26.8943	-16.3362	10046.3	0.271	27.75	25.698	yes	10046.3	1	1
51	JH10237-JJJ-1	JH10237	10237	2016-05-06	2016	2015-2016	DBS	24	Chilalantambo	26.8943	-16.3362	277241	0.115	23.891	26.877	yes	277241	1	1
52	JH10238-JJJ-1	JH10238	10238	2016-05-10	2016	2015-2016	DBS	10	Chilalantambo	26.8943	-16.3362	547724	0.728	23.013	24.066	yes	547724	1	1
53	JH10239-JJJ-1	JH10239	10239	2016-05-12	2016	2015-2016	DBS	17	Chilalantambo	26.8943	-16.3362	141035	0.514	24.77	24.588	yes	141035	3	3
54	JH10240-JJJ-1	JH10240	10240	2016-05-13	2016	2015-2016	DBS	4.25	Chilalantambo	26.8943	-16.3362	52016.6	1.003	26.059	23.575	yes	52016.6	1	1
55	JH10241-JJJ-1	JH10241	10241	2016-05-13	2016	2015-2016	DBS	11	Chilalantambo	26.8943	-16.3362	13168.8	0.378	27.851	25.06	yes	13168.8	1	1
56	JH10242-JJJ-1	JH10242	10242	2016-05-13	2016	2015-2016	DBS	9	Chilalantambo	26.8943	-16.3362	809.341	0.204	31.455	26.003	yes	809.341	1	1
57	JH10243-JJJ-1	JH10243	10243	2016-05-26	2016	2015-2016	DBS	46	Chilalantambo	26.8943	-16.3362	13233.4	0.242	26.925	25.888	yes	13233.4	3	3
58	JH10245-JJJ-1	JH10245	10245	2016-05-16	2016	2015-2016	DBS	11	Chilalantambo	26.8943	-16.3362	84735	0.301	24.389	25.556	yes	84735	2	2
59	JH10246-JJJ-1	JH10246	10246	2016-05-19	2016	2015-2016	DBS	5	Chilalantambo	26.8943	-16.3362	902.182	0.478	30.804	24.846	yes	902.182	2	2
60	JH10247-JJJ-1	JH10247	10247	2016-05-20	2016	2015-2016	DBS	15	Chilalantambo	26.8943	-16.3362	3873.22	0.22	28.699	26	yes	3873.22	1	1
61	JH10248-JJJ-1	JH10248	10248	2016-05-23	2016	2015-2016	DBS	9	Chilalantambo	26.8943	-16.3362	3880.33	0.113	29.422	26.906	yes	3880.33	1	1
62	JH10249-JJJ-1	JH10249	10249	2016-05-30	2016	2015-2016	DBS	56	Chilalantambo	26.8943	-16.3362	108619	0.233	23.888	25.914	yes	108619	1	1
63	JH10250-JJJ-1	JH10250	10250	2016-05-30	2016	2015-2016	DBS	1.5	Chilalantambo	26.8943	-16.3362	269447	0.473	23.927	24.719	yes	269447	1	1
64	JH10251-JJJ-1	JH10251	10251	2016-05-30	2016	2015-2016	DBS	72	Chilalantambo	26.8943	-16.3362	2420.84	0.279	28.201	25.62	yes	2420.84	1	1
65	JH10252-JJJ-1	JH10252	10252	2016-05-31	2016	2015-2016	DBS	13	Chilalantambo	26.8943	-16.3362	45282.8	0.625	26.277	24.291	yes	45282.8	1	1
66	JH10253-JJJ-1	JH10253	10253	2016-05-31	2016	2015-2016	DBS	8	Chilalantambo	26.8943	-16.3362	268.879	0.343	32.568	25.346	yes	268.879	1	1
67	JH10255-JJJ-1	JH10255	10255	2016-06-07	2016	2015-2016	DBS	2.83	Chilalantambo	26.8943	-16.3362	23253.7	0.369	27.142	25.112	yes	23253.7	2	2
68	JH10256-JJJ-1	JH10256	10256	2016-06-07	2016	2015-2016	DBS	4.42	Chilalantambo	26.8943	-16.3362	600.79	0.171	33.151	26.315	yes	600.79	1	1
69	JH10258-JJJ-1	JH10258	10258	2016-09-27	2016	2015-2016	DBS	10	Chilalantambo	26.8943	-16.3362	8424.75	0.231	27.611	26.051	yes	8424.75	1	1
70	JH10436-JJJ-1	JH10436	10436	2016-03-23	2016	2015-2016	DBS	NA	NA	NA	NA	837264	0.299	22.464	25.418	no	837264	1	1
71	JH10712-JJJ-1	JH10712	10712	2016-04-11	2016	2015-2016	DBS	7	Macha Mission Hospital	26.7907	-16.3914	56787.7	0.368	22.764	25.121	yes	56787.7	1	1
72	JH10713-JJJ-1	JH10713	10713	2016-04-13	2016	2015-2016	DBS	3.58	Macha Mission Hospital	26.7907	-16.3914	157.728	0.229	32.977	25.938	yes	157.728	1	1
73	JH10714-JJJ-1	JH10714	10714	2016-04-26	2016	2015-2016	DBS	14	Macha Mission Hospital	26.7907	-16.3914	101316	0.153	23.985	26.548	yes	101316	1	1
74	JH10715-JJJ-1	JH10715	10715	2016-04-26	2016	2015-2016	DBS	3.08	Macha Mission Hospital	26.7907	-16.3914	7097.55	0.123	27.839	26.864	yes	7097.55	1	1
75	JH10716-JJJ-1	JH10716	10716	2016-06-02	2016	2015-2016	DBS	35	Macha Mission Hospital	26.7907	-16.3914	328555	0.313	23.672	25.347	yes	328555	1	1
76	JH10837-JJJ-1	JH10837	10837	2016-03-15	2016	2015-2016	DBS	4	Mangunza	27.0383	-16.3573	6629.44	0.202	26.491	26.106	yes	6629.44	3	3
77	JH10838-JJJ-1	JH10838	10838	2016-03-15	2016	2015-2016	DBS	8	Mangunza	27.0383	-16.3573	28.565	0.09	35.789	27.42	yes	28.565	3	3
78	JH10839-JJJ-1	JH10839	10839	2016-03-17	2016	2015-2016	DBS	4	Mangunza	27.0383	-16.3573	59697.4	0.153	25.887	26.448	yes	59697.4	3	3
79	JH10840-JJJ-1	JH10840	10840	2016-03-17	2016	2015-2016	DBS	3.33	Mangunza	27.0383	-16.3573	2388.1	0.236	28.208	25.851	yes	2388.1	2	2
80	JH10841-JJJ-1	JH10841	10841	2016-03-16	2016	2015-2016	DBS	4.83	Mangunza	27.0383	-16.3573	15937.8	0.295	24.95	25.484	yes	15937.8	2	2
81	JH10842-JJJ-1	JH10842	10842	2016-03-21	2016	2015-2016	DBS	16	Mangunza	27.0383	-16.3573	54668.8	0.608	24.882	24.484	yes	54668.8	3	3
82	JH10843-JJJ-1	JH10843	10843	2016-03-21	2016	2015-2016	DBS	15	Mangunza	27.0383	-16.3573	1653.22	0.117	28.873	26.997	yes	1653.22	1	1
83	JH10846-JJJ-1	JH10846	10846	2016-03-26	2016	2015-2016	DBS	15	Mangunza	27.0383	-16.3573	4063.39	0.195	27.287	26.17	yes	4063.39	1	1
84	JH10849-JJJ-1	JH10849	10849	2016-04-12	2016	2015-2016	DBS	5	Mangunza	27.0383	-16.3573	3758.15	0.254	28.749	25.788	yes	3758.15	2	2
85	JH10850-JJJ-1	JH10850	10850	2016-04-16	2016	2015-2016	DBS	13	Mangunza	27.0383	-16.3573	83.125	0.358	34.249	25.279	yes	83.125	2	2
86	JH10851-JJJ-1	JH10851	10851	2016-04-16	2016	2015-2016	DBS	29	Mangunza	27.0383	-16.3573	10628.7	0.262	25.638	25.676	yes	10628.7	2	2
87	JH10853-JJJ-1	JH10853	10853	2016-04-18	2016	2015-2016	DBS	12	Mangunza	27.0383	-16.3573	734.444	0.281	30.227	25.565	yes	734.444	1	1
88	JH10854-JJJ-1	JH10854	10854	2016-04-18	2016	2015-2016	DBS	34	Mangunza	27.0383	-16.3573	2464.69	0.378	29.492	25.193	yes	2464.69	3	3
89	JH10857-JJJ-1	JH10857	10857	2016-04-20	2016	2015-2016	DBS	12	Mangunza	27.0383	-16.3573	36393.2	0.372	25.465	25.217	yes	36393.2	1	1
90	JH10860-JJJ-1	JH10860	10860	2016-04-21	2016	2015-2016	DBS	6	Mangunza	27.0383	-16.3573	36659.4	1.068	23.517	23.377	yes	36659.4	1	1
91	JH10861-JJJ-1	JH10861	10861	2016-04-22	2016	2015-2016	DBS	6	Mangunza	27.0383	-16.3573	625938	0.221	22.944	25.878	yes	625938	1	1
92	JH10862-JJJ-1	JH10862	10862	2016-04-22	2016	2015-2016	DBS	4.25	Mangunza	27.0383	-16.3573	1056334	0.405	22.187	24.958	yes	1056334	1	1
93	JH10863-JJJ-1	JH10863	10863	2016-04-28	2016	2015-2016	DBS	3.33	Mangunza	27.0383	-16.3573	81446.5	0.259	25.477	25.64	yes	81446.5	1	1
94	JH10864-JJJ-1	JH10864	10864	2016-05-11	2016	2015-2016	DBS	5	Mangunza	27.0383	-16.3573	126601	0.312	23.663	25.479	yes	126601	1	1
95	JH10865-JJJ-1	JH10865	10865	2016-05-11	2016	2015-2016	DBS	9	Mangunza	27.0383	-16.3573	9795.81	0.226	28.263	25.874	yes	9795.81	1	1
96	JH10866-JJJ-1	JH10866	10866	2016-05-11	2016	2015-2016	DBS	5	Mangunza	27.0383	-16.3573	429257	0.577	23.326	24.418	yes	429257	1	1
97	JH10867-JJJ-1	JH10867	10867	2016-05-11	2016	2015-2016	DBS	38	Mangunza	27.0383	-16.3573	40642.2	0.658	25.305	24.369	yes	40642.2	1	1
98	JH10868-JJJ-1	JH10868	10868	2016-05-12	2016	2015-2016	DBS	10	Mangunza	27.0383	-16.3573	4162.26	0.058	28.632	28.018	yes	4162.26	1	1
99	JH10869-JJJ-1	JH10869	10869	2016-05-13	2016	2015-2016	DBS	21	Mangunza	27.0383	-16.3573	10969.7	0.532	27.43	24.691	yes	10969.7	1	1
100	JH10870-JJJ-1	JH10870	10870	2016-05-13	2016	2015-2016	DBS	3.08	Mangunza	27.0383	-16.3573	1031.1	0.382	30.61	25.186	yes	1031.1	1	1
101	JH10871-JJJ-1	JH10871	10871	2016-05-15	2016	2015-2016	DBS	19	Mangunza	27.0383	-16.3573	2802.45	0.252	29.846	25.68	yes	2802.45	1	1
102	JH10872-JJJ-1	JH10872	10872	2016-05-15	2016	2015-2016	DBS	23	Mangunza	27.0383	-16.3573	4507.58	0.156	28.516	26.511	yes	4507.58	1	1
103	JH10873-JJJ-1	JH10873	10873	2016-05-15	2016	2015-2016	DBS	20	Mangunza	27.0383	-16.3573	170581	0.831	23.244	24.032	yes	170581	1	1
104	JH10874-JJJ-1	JH10874	10874	2016-05-16	2016	2015-2016	DBS	14	Mangunza	27.0383	-16.3573	843.099	0.128	30.993	26.861	yes	843.099	1	1
105	JH10875-JJJ-1	JH10875	10875	2016-05-16	2016	2015-2016	DBS	5	Mangunza	27.0383	-16.3573	5724.5	0.141	28.919	26.57	yes	5724.5	1	1
106	JH10876-JJJ-1	JH10876	10876	2016-05-16	2016	2015-2016	DBS	7	Mangunza	27.0383	-16.3573	6523.64	0.365	28.031	25.246	yes	6523.64	1	1
107	JH10877-JJJ-1	JH10877	10877	2016-05-18	2016	2015-2016	DBS	4.67	Mangunza	27.0383	-16.3573	4429.12	0.12	29.261	26.821	yes	4429.12	2	2
108	JH10878-JJJ-1	JH10878	10878	2016-05-18	2016	2015-2016	DBS	14	Mangunza	27.0383	-16.3573	48104.3	0.438	26.226	24.835	yes	48104.3	2	2
109	JH10879-JJJ-1	JH10879	10879	2016-05-19	2016	2015-2016	DBS	76	Mangunza	27.0383	-16.3573	68478.9	0.316	25.045	25.574	yes	68478.9	2	2
110	JH10880-JJJ-1	JH10880	10880	2016-05-21	2016	2015-2016	DBS	29	Mangunza	27.0383	-16.3573	112600	0.434	25.059	24.848	yes	112600	1	1
111	JH10881-JJJ-1	JH10881	10881	2016-05-23	2016	2015-2016	DBS	26	Mangunza	27.0383	-16.3573	6388.2	0.12	28.888	26.822	yes	6388.2	2	2
112	JH10908-JJJ-1	JH10908	10908	2016-05-30	2016	2015-2016	DBS	8	Mapanza	26.9053	-16.2536	102078	0.281	25.2	25.512	yes	102078	1	1
113	JH10909-JJJ-1	JH10909	10909	2016-06-01	2016	2015-2016	DBS	6	Mapanza	26.9053	-16.2536	2421.92	0.147	29.403	26.613	yes	2421.92	1	1
114	JH10910-JJJ-1	JH10910	10910	2016-06-07	2016	2015-2016	DBS	40	Mapanza	26.9053	-16.2536	10764.3	0.302	28.128	25.421	yes	10764.3	1	1
115	JH10911-JJJ-1	JH10911	10911	2016-06-10	2016	2015-2016	DBS	5	Mapanza	26.9053	-16.2536	25675.2	0.142	25.968	26.656	yes	25675.2	1	1
116	JH10912-JJJ-1	JH10912	10912	2016-06-10	2016	2015-2016	DBS	2.92	Mapanza	26.9053	-16.2536	193476	0.181	24.357	26.187	yes	193476	1	1
117	JH10913-JJJ-1	JH10913	10913	2016-06-13	2016	2015-2016	DBS	2.42	Mapanza	26.9053	-16.2536	30174.5	0.133	26.825	26.691	yes	30174.5	1	1
118	JH10915-JJJ-1	JH10915	10915	2016-06-13	2016	2015-2016	DBS	18	Mapanza	26.9053	-16.2536	18784.5	0.2	27.378	26.036	yes	18784.5	1	1
119	JH10916-JJJ-1	JH10916	10916	2016-06-17	2016	2015-2016	DBS	3.5	Mapanza	26.9053	-16.2536	1.25667e+06	0.232	21.935	25.805	yes	1.25667e+06	1	1
120	JH10917-JJJ-1	JH10917	10917	2016-06-21	2016	2015-2016	DBS	27	Mapanza	26.9053	-16.2536	423.192	0.179	32.294	26.202	yes	423.192	1	1
121	JH10920-JJJ-1	JH10920	10920	2016-06-22	2016	2015-2016	DBS	12	Mapanza	26.9053	-16.2536	7266.25	0.023	28.609	29.353	yes	7266.25	1	1
122	JH10923-JJJ-1	JH10923	10923	2016-07-18	2016	2015-2016	DBS	8	Mapanza	26.9053	-16.2536	14425.3	0.219	26.8	26.013	yes	14425.3	1	1
123	JH10924-JJJ-1	JH10924	10924	2016-07-23	2016	2015-2016	DBS	5	Mapanza	26.9053	-16.2536	1.19029e+06	0.464	22.01	24.746	yes	1.19029e+06	1	1
124	JH10925-JJJ-1	JH10925	10925	2016-06-25	2016	2015-2016	DBS	8	Mapanza	26.9053	-16.2536	1882.17	0.573	29.745	24.573	yes	1882.17	1	1
125	JH10927-JJJ-1	JH10927	10927	2016-12-23	2016	2015-2016	DBS	14	Mapanza	26.9053	-16.2536	3080.18	0.246	29.722	25.732	yes	3080.18	2	2
126	JH11226-JJJ-1	JH11226	11226	2016-01-11	2016	2015-2016	DBS	20	Nalube	26.9442	-16.3736	8824.44	0.063	27.512	27.878	yes	8824.44	1	1
127	JH11227-JJJ-1	JH11227	11227	2016-01-11	2016	2015-2016	DBS	8	Nalube	26.9442	-16.3736	8625.61	0.041	27.571	28.525	yes	8625.61	2	2
128	JH11228-JJJ-1	JH11228	11228	2016-01-11	2016	2015-2016	DBS	6	Nalube	26.9442	-16.3736	99793.3	0.22	24.428	26.013	yes	99793.3	2	2
129	JH11229-JJJ-1	JH11229	11229	2016-01-18	2016	2015-2016	DBS	55	Nalube	26.9442	-16.3736	762.651	0.102	31.049	27.143	yes	762.651	2	2
130	JH11230-JJJ-1	JH11230	11230	2016-01-21	2016	2015-2016	DBS	6	Nalube	26.9442	-16.3736	87809.2	0.165	24.192	26.433	yes	87809.2	1	1
131	JH11232-JJJ-1	JH11232	11232	2016-02-01	2016	2015-2016	DBS	19	Nalube	26.9442	-16.3736	160.199	0.541	32.917	24.601	yes	160.199	1	1
132	JH11233-JJJ-1	JH11233	11233	2016-02-25	2016	2015-2016	DBS	46	Nalube	26.9442	-16.3736	12013.4	0.118	27.076	26.935	yes	12013.4	1	1
133	JH11234-JJJ-1	JH11234	11234	2016-02-26	2016	2015-2016	DBS	41	Nalube	26.9442	-16.3736	772.653	0.34	31.521	25.228	yes	772.653	1	1
134	JH11235-JJJ-1	JH11235	11235	2016-02-26	2016	2015-2016	DBS	12	Nalube	26.9442	-16.3736	7966.45	0.118	26.133	26.984	yes	7966.45	1	1
135	JH11236-JJJ-1	JH11236	11236	2016-03-14	2016	2015-2016	DBS	25	Nalube	26.9442	-16.3736	742.565	0.095	31.088	27.281	yes	742.565	2	2
136	JH11238-JJJ-1	JH11238	11238	2016-04-21	2016	2015-2016	DBS	8	Nalube	26.9442	-16.3736	194162	0.376	23.063	25.203	yes	194162	1	1
137	JH11239-JJJ-1	JH11239	11239	2016-04-23	2016	2015-2016	DBS	12	Nalube	26.9442	-16.3736	15267	0.45	25.032	24.802	yes	15267	1	1
138	JH11240-JJJ-2	JH11240	11240	2016-05-04	2016	2015-2016	DBS	6	Nalube	26.9442	-16.3736	2983.54	0.034	29.77	28.767	yes	2983.54	1	1
139	JH11241-JJJ-1	JH11241	11241	2016-05-04	2016	2015-2016	DBS	8	Nalube	26.9442	-16.3736	66248.8	0.108	25.746	26.983	yes	66248.8	2	2
140	JH11242-JJJ-1	JH11242	11242	2016-05-04	2016	2015-2016	DBS	12	Nalube	26.9442	-16.3736	127932	0.118	24.894	26.844	yes	127932	2	2
141	JH11243-JJJ-1	JH11243	11243	2016-05-06	2016	2015-2016	DBS	4.25	Nalube	26.9442	-16.3736	3295.95	0.312	28.936	25.481	yes	3295.95	1	1
142	JH11244-JJJ-1	JH11244	11244	2016-05-06	2016	2015-2016	DBS	11	Nalube	26.9442	-16.3736	2359.92	0.249	29.418	25.823	yes	2359.92	1	1
143	JH11245-JJJ-1	JH11245	11245	2016-05-10	2016	2015-2016	DBS	21	Nalube	26.9442	-16.3736	782.905	0.01	31.502	30.649	yes	782.905	1	1
144	JH11248-JJJ-1	JH11248	11248	2016-05-12	2016	2015-2016	DBS	1.42	Nalube	26.9442	-16.3736	3562.56	0.2	29.533	26.034	yes	3562.56	1	1
145	JH11249-JJJ-1	JH11249	11249	2016-05-13	2016	2015-2016	DBS	8	Nalube	26.9442	-16.3736	34694.1	0.573	23.609	24.404	yes	34694.1	1	1
146	JH11250-JJJ-1	JH11250	11250	2016-05-13	2016	2015-2016	DBS	35	Nalube	26.9442	-16.3736	618.398	0.392	31.816	25.06	yes	618.398	1	1
147	JH11251-JJJ-1	JH11251	11251	2016-05-16	2016	2015-2016	DBS	17	Nalube	26.9442	-16.3736	788.856	0.247	31.002	25.903	yes	788.856	1	1
148	JH11253-JJJ-1	JH11253	11253	2016-05-25	2016	2015-2016	DBS	38	Nalube	26.9442	-16.3736	133102	0.095	25.126	27.201	yes	133102	1	1
149	JH11254-JJJ-1	JH11254	11254	2016-05-25	2016	2015-2016	DBS	5	Nalube	26.9442	-16.3736	81511.2	0.327	25.499	25.295	yes	81511.2	1	1
150	JH11255-JJJ-1	JH11255	11255	2016-05-25	2016	2015-2016	DBS	31	Nalube	26.9442	-16.3736	15018.6	0.171	27.675	26.279	yes	15018.6	1	1
151	JH11256-JJJ-1	JH11256	11256	2016-05-26	2016	2015-2016	DBS	17	Nalube	26.9442	-16.3736	21478	0.112	24.437	27.069	yes	21478	1	1
152	JH11257-JJJ-1	JH11257	11257	2016-05-26	2016	2015-2016	DBS	36	Nalube	26.9442	-16.3736	3503.28	0.101	28.848	27.163	yes	3503.28	1	1
153	JH11258-JJJ-1	JH11258	11258	2016-04-29	2016	2015-2016	DBS	6	Nalube	26.9442	-16.3736	106279	0.478	23.916	24.843	yes	106279	1	1
154	JH11260-JJJ-1	JH11260	11260	2016-06-16	2016	2015-2016	DBS	31	Nalube	26.9442	-16.3736	3975.07	0.128	27.324	26.848	yes	3975.07	2	2
155	JH11262-JJJ-1	JH11262	11262	2016-12-02	2016	2015-2016	DBS	22	Nalube	26.9442	-16.3736	8807.67	0.182	25.96	26.283	yes	8807.67	1	1
156	JH11425-JJJ-1	JH11425	11425	2016-01-08	2016	2016-2017	DBS	7	Simaubi	26.8308	-16.2569	469.739	0.225	31.746	25.971	yes	469.739	2	2
157	JH11427-JJJ-2	JH11427	11427	2016-01-11	2016	2016-2017	DBS	23	Simaubi	26.8308	-16.2569	1635.88	0.231	29.946	25.928	yes	1635.88	1	1
158	JH11428-JJJ-1	JH11428	11428	2016-01-11	2016	2016-2017	DBS	33	Simaubi	26.8308	-16.2569	6680.27	0.216	27.914	26.026	yes	6680.27	3	3
159	JH11429-JJJ-1	JH11429	11429	2016-01-14	2016	2016-2017	DBS	8	Simaubi	26.8308	-16.2569	84609.8	0.561	22.08	24.431	yes	84609.8	1	1
160	JH11430-JJJ-1	JH11430	11430	2016-01-18	2016	2016-2017	DBS	17	Simaubi	26.8308	-16.2569	5969.74	0.118	28.075	26.928	yes	5969.74	1	1
161	JH11434-JJJ-1	JH11434	11434	2016-03-16	2016	2016-2017	DBS	10	Simaubi	26.8308	-16.2569	33048.6	0.159	25.606	26.494	yes	33048.6	1	1
162	JH11435-JJJ-1	JH11435	11435	2016-03-23	2016	2016-2017	DBS	29	Simaubi	26.8308	-16.2569	3758.03	0.229	27.422	25.895	yes	3758.03	3	3
163	JH11437-JJJ-1	JH11437	11437	2016-03-29	2016	2016-2017	DBS	23	Simaubi	26.8308	-16.2569	2318.14	0.07	29.441	27.718	yes	2318.14	1	1
164	JH11438-JJJ-1	JH11438	11438	2016-03-31	2016	2016-2017	DBS	17	Simaubi	26.8308	-16.2569	7300.69	0.196	27.786	26.192	yes	7300.69	1	1
165	JH11441-JJJ-1	JH11441	11441	2016-04-18	2016	2016-2017	DBS	14	Simaubi	26.8308	-16.2569	9264.76	0.111	27.442	27.018	yes	9264.76	2	2
166	JH11443-JJJ-1	JH11443	11443	2016-03-03	2016	2016-2017	DBS	14	Simaubi	26.8308	-16.2569	615894	0.393	22.95	25.013	yes	615894	3	3
167	JH11444-JJJ-1	JH11444	11444	2016-05-03	2016	2016-2017	DBS	9	Simaubi	26.8308	-16.2569	13982.3	0.236	27.777	25.78	yes	13982.3	1	1
168	JH11445-JJJ-1	JH11445	11445	2016-05-12	2016	2016-2017	DBS	10	Simaubi	26.8308	-16.2569	147892	0.503	24.722	24.64	yes	147892	2	2
169	JH11446-JJJ-1	JH11446	11446	2016-05-13	2016	2016-2017	DBS	43	Simaubi	26.8308	-16.2569	33397.4	0.425	25.591	25.029	yes	33397.4	3	3
170	JH11448-JJJ-1	JH11448	11448	2016-05-17	2016	2016-2017	DBS	42	Simaubi	26.8308	-16.2569	9813.31	0.264	28.268	25.608	yes	9813.31	1	1
171	JH11449-JJJ-1	JH11449	11449	2016-05-18	2016	2016-2017	DBS	13	Simaubi	26.8308	-16.2569	63807.5	0.288	24.654	25.611	yes	63807.5	1	1
172	JH11503-JJJ-1	JH11503	11503	2016-02-27	2016	2016-2017	DBS	16	Kabanze	NA	NA	NA	0.019	28.41	30.689	yes	0	1	1
173	JH11504-JJJ-1	JH11504	11504	2016-04-01	2016	2016-2017	DBS	9	Kabanze	NA	NA	5905.93	0.099	28.105	27.194	yes	5905.93	1	1
174	JH11505-JJJ-1	JH11505	11505	2016-04-08	2016	2016-2017	DBS	26	Kabanze	NA	NA	312.662	0.193	32.369	26.209	yes	312.662	3	3
175	JH11506-JJJ-1	JH11506	11506	2016-04-14	2016	2016-2017	DBS	11	Kabanze	NA	NA	12770.1	0.883	25.33	23.739	yes	12770.1	2	2
176	JH11509-JJJ-1	JH11509	11509	2016-12-27	2016	2016-2017	DBS	7	Kabanze	NA	NA	111630	0.351	25.073	25.177	yes	111630	2	2
177	JH10259-JJJ-1	JH10259	10259	2017-01-26	2017	2016-2017	DBS	39	Chilalantambo	26.8943	-16.3362	2539.65	0.206	29.978	25.985	yes	2539.65	2	2
178	JH10261-JJJ-1	JH10261	10261	2017-03-07	2017	2016-2017	DBS	15	Chilalantambo	26.8943	-16.3362	45085.1	0.206	25.156	26.099	yes	45085.1	1	1
179	JH10262-JJJ-1	JH10262	10262	2017-03-08	2017	2016-2017	DBS	6	Chilalantambo	26.8943	-16.3362	146136	0.326	23.459	25.413	yes	146136	1	1
180	JH10263-JJJ-1	JH10263	10263	2017-04-05	2017	2016-2017	DBS	1.5	Chilalantambo	26.8943	-16.3362	137462	0.209	24.815	25.964	yes	137462	1	1
181	JH10265-JJJ-1	JH10265	10265	2017-04-12	2017	2016-2017	DBS	5	Chilalantambo	26.8943	-16.3362	953.815	0.154	30.727	26.539	yes	953.815	1	1
182	JH10267-JJJ-1	JH10267	10267	2017-04-20	2017	2016-2017	DBS	4.83	Chilalantambo	26.8943	-16.3362	79625.4	0.322	24.334	25.438	yes	79625.4	1	1
183	JH10268-JJJ-1	JH10268	10268	2017-04-22	2017	2016-2017	DBS	29	Chilalantambo	26.8943	-16.3362	45079.6	0.474	26.244	24.727	yes	45079.6	1	1
184	JH10270-JJJ-1	JH10270	10270	2017-04-26	2017	2016-2017	DBS	37	Chilalantambo	26.8943	-16.3362	5132.26	0.381	29.069	25.048	yes	5132.26	2	2
185	JH10271-JJJ-1	JH10271	10271	2017-04-27	2017	2016-2017	DBS	20	Chilalantambo	26.8943	-16.3362	95697.3	0.364	25.291	25.133	yes	95697.3	1	1
186	JH10278-JJJ-1	JH10278	10278	2017-07-27	2017	2016-2017	DBS	69	Chilalantambo	26.8943	-16.3362	52.914	0.176	36.656	26.31	yes	52.914	1	1
187	JH10279-JJJ-1	JH10279	10279	2017-12-18	2017	2016-2017	DBS	10	Chilalantambo	26.8943	-16.3362	122255	0.28	24.955	25.521	yes	122255	6	6
188	JH10280-JJJ-1	JH10280	10280	2017-12-20	2017	2016-2017	DBS	11	Chilalantambo	26.8943	-16.3362	374158	0.246	23.502	25.72	yes	374158	4	4
189	JH10601-JJJ-1	JH10601	10601	2017-03-04	2017	2016-2017	DBS	16	Kamwanu	NA	NA	22380.5	0.098	26.276	27.43	yes	22380.5	1	1
190	JH10602-JJJ-1	JH10602	10602	2017-03-06	2017	2016-2017	DBS	36	Kamwanu	NA	NA	186478	0.742	23.105	24.193	yes	186478	1	1
191	JH10604-JJJ-1	JH10604	10604	2017-03-13	2017	2016-2017	DBS	19	Kamwanu	NA	NA	7741.52	0.332	27.712	25.387	yes	7741.52	1	1
192	JH10605-JJJ-1	JH10605	10605	2017-03-13	2017	2016-2017	DBS	23	Kamwanu	NA	NA	29310.4	0.178	25.776	26.315	yes	29310.4	1	1
193	JH10606-JJJ-1	JH10606	10606	2017-03-15	2017	2016-2017	DBS	14	Kamwanu	NA	NA	78831.3	0.467	24.372	24.891	yes	78831.3	1	1
194	JH10607-JJJ-1	JH10607	10607	2017-03-20	2017	2016-2017	DBS	11	Kamwanu	NA	NA	8883.71	0.261	27.509	25.744	yes	8883.71	1	1
195	JH10608-JJJ-1	JH10608	10608	2017-04-03	2017	2016-2017	DBS	4.25	Kamwanu	NA	NA	27788.2	0.207	26.873	25.98	yes	27788.2	1	1
196	JH10609-JJJ-1	JH10609	10609	2017-04-04	2017	2016-2017	DBS	36	Kamwanu	NA	NA	333.33	0.13	32.246	26.785	yes	333.33	1	1
197	JH10610-JJJ-1	JH10610	10610	2017-04-07	2017	2016-2017	DBS	19	Kamwanu	NA	NA	9378.61	0.31	28.28	25.363	yes	9378.61	1	1
198	JH10611-JJJ-1	JH10611	10611	2017-04-07	2017	2016-2017	DBS	7	Kamwanu	NA	NA	308225	0.41	23.78	24.943	yes	308225	1	1
199	JH10612-JJJ-1	JH10612	10612	2017-03-07	2017	2016-2017	DBS	14	Kamwanu	NA	NA	5868.77	0.029	26.662	29.293	yes	5868.77	1	1
200	JH10617-JJJ-1	JH10617	10617	2017-05-04	2017	2016-2017	DBS	35	Kamwanu	NA	NA	392.316	0.43	32.006	25.002	yes	392.316	1	1
201	JH10618-JJJ-1	JH10618	10618	2017-06-10	2017	2016-2017	DBS	2.08	Kamwanu	NA	NA	644.071	0.198	30.446	26.142	yes	644.071	1	1
202	JH10620-JJJ-1	JH10620	10620	2017-05-05	2017	2016-2017	DBS	4.5	Kamwanu	NA	NA	145.324	0.572	34.648	24.631	yes	145.324	1	1
203	JH10623-JJJ-1	JH10623	10623	2017-05-22	2017	2016-2017	DBS	21	Kamwanu	NA	NA	6707.81	0.341	27.91	25.348	yes	6707.81	1	1
204	JH10624-JJJ-1	JH10624	10624	2017-06-29	2017	2016-2017	DBS	10	Kamwanu	NA	NA	7904.29	0.222	28.534	25.884	yes	7904.29	1	1
205	JH10719-JJJ-1	JH10719	10719	2017-01-11	2017	2016-2017	DBS	26	Macha Mission Hospital	26.7907	-16.3914	292.018	0.11	31.802	27.894	yes	292.018	1	1
206	JH10722-JJJ-1	JH10722	10722	2017-03-02	2017	2016-2017	DBS	4.83	Macha Mission Hospital	26.7907	-16.3914	8771.55	0.066	27.624	27.925	yes	8771.55	1	1
207	JH10724-JJJ-1	JH10724	10724	2017-03-17	2017	2016-2017	DBS	6	Macha Mission Hospital	26.7907	-16.3914	166922	0.131	24.553	26.691	yes	166922	1	1
208	JH10725-JJJ-1	JH10725	10725	2017-05-03	2017	2016-2017	DBS	9	Macha Mission Hospital	26.7907	-16.3914	273338	0.248	23.911	25.707	yes	273338	1	1
209	JH10726-JJJ-1	JH10726	10726	2017-05-03	2017	2016-2017	DBS	11	Macha Mission Hospital	26.7907	-16.3914	5968.71	0.036	28.074	28.692	yes	5968.71	1	1
210	JH108102-JJJ-1	JH108102	108102	2017-06-12	2017	2016-2017	DBS	7	Mangunza	27.0383	-16.3573	66725	0.108	25.754	26.988	yes	66725	1	1
211	JH108103-JJJ-1	JH108103	108103	2017-06-13	2017	2016-2017	DBS	36	Mangunza	27.0383	-16.3573	1161.67	0.186	30.986	26.143	yes	1161.67	2	2
212	JH108104-JJJ-1	JH108104	108104	2017-06-21	2017	2016-2017	DBS	14	Mangunza	27.0383	-16.3573	112474	0.178	25.067	26.212	yes	112474	1	1
213	JH108105-JJJ-1	JH108105	108105	2017-06-22	2017	2016-2017	DBS	8	Mangunza	27.0383	-16.3573	59826.4	0.348	25.927	25.187	yes	59826.4	1	1
214	JH108106-JJJ-1	JH108106	108106	2017-06-23	2017	2016-2017	DBS	6	Mangunza	27.0383	-16.3573	13043.1	0.369	27.854	25.097	yes	13043.1	1	1
215	JH108107-JJJ-1	JH108107	108107	2017-06-26	2017	2016-2017	DBS	NA	NA	NA	NA	19850.1	0.204	27.314	26.005	yes	19850.1	1	1
216	JH108108-JJJ-1	JH108108	108108	2017-06-26	2017	2016-2017	DBS	16	Mangunza	27.0383	-16.3573	49795.1	0.234	26.147	25.798	yes	49795.1	1	1
217	JH108109-JJJ-1	JH108109	108109	2017-07-10	2017	2016-2017	DBS	9	Mangunza	27.0383	-16.3573	14598.1	0.209	27.708	25.966	yes	14598.1	1	1
218	JH10882-JJJ-1	JH10882	10882	2017-02-17	2017	2016-2017	DBS	46	Mangunza	27.0383	-16.3573	9360.87	0.18	27.471	26.343	yes	9360.87	2	2
219	JH10883-JJJ-1	JH10883	10883	2017-02-20	2017	2016-2017	DBS	8	Mangunza	27.0383	-16.3573	5974.96	0.179	28.166	26.312	yes	5974.96	2	2
220	JH10885-JJJ-1	JH10885	10885	2017-03-02	2017	2016-2017	DBS	9	Mangunza	27.0383	-16.3573	NA	0.05	27.537	32.245	yes	0	3	3
221	JH10887-JJJ-1	JH10887	10887	2017-03-03	2017	2016-2017	DBS	17	Mangunza	27.0383	-16.3573	11269.7	0.082	27.165	27.495	yes	11269.7	3	3
222	JH10888-JJJ-1	JH10888	10888	2017-03-03	2017	2016-2017	DBS	15	Mangunza	27.0383	-16.3573	16008.7	0.246	26.678	25.841	yes	16008.7	1	1
223	JH10889-JJJ-1	JH10889	10889	2017-03-06	2017	2016-2017	DBS	8	Mangunza	27.0383	-16.3573	9390.8	0.239	25.851	25.83	yes	9390.8	2	2
224	JH10895-JJJ-1	JH10895	10895	2017-04-26	2017	2016-2017	DBS	21	Mangunza	27.0383	-16.3573	1689.8	0.193	29.898	26.195	yes	1689.8	3	3
225	JH10897-JJJ-1	JH10897	10897	2017-05-04	2017	2016-2017	DBS	11	Mangunza	27.0383	-16.3573	897884	0.753	22.37	24.005	yes	897884	1	1
226	JH10899-JJJ-1	JH10899	10899	2017-05-08	2017	2016-2017	DBS	3.92	Mangunza	27.0383	-16.3573	297205	0.059	23.808	27.912	yes	297205	1	1
227	JH10932-JJJ-1	JH10932	10932	2017-04-28	2017	2016-2017	DBS	8	Mapanza	26.9053	-16.2536	9408.9	0.427	27.418	25.027	yes	9408.9	3	3
228	JH10935-JJJ-1	JH10935	10935	2017-05-01	2017	2016-2017	DBS	27	Mapanza	26.9053	-16.2536	8967.37	0.257	28.337	25.649	yes	8967.37	2	2
229	JH10937-JJJ-1	JH10937	10937	2017-05-02	2017	2016-2017	DBS	16	Mapanza	26.9053	-16.2536	21956.6	0.238	26.196	25.887	yes	21956.6	1	1
230	JH10938-JJJ-1	JH10938	10938	2017-05-03	2017	2016-2017	DBS	6	Mapanza	26.9053	-16.2536	83828.2	0.211	25.445	25.978	yes	83828.2	1	1
231	JH10941-JJJ-1	JH10941	10941	2017-05-08	2017	2016-2017	DBS	28	Mapanza	26.9053	-16.2536	45456.6	0.232	26.26	25.804	yes	45456.6	2	2
232	JH10942-JJJ-1	JH10942	10942	2017-05-08	2017	2016-2017	DBS	16	Mapanza	26.9053	-16.2536	735.546	0.388	31.579	25.019	yes	735.546	2	2
233	JH10945-JJJ-1	JH10945	10945	2017-05-10	2017	2016-2017	DBS	21	Mapanza	26.9053	-16.2536	172223	0.372	24.512	25.11	yes	172223	1	1
234	JH10947-JJJ-1	JH10947	10947	2017-05-15	2017	2016-2017	DBS	8	Mapanza	26.9053	-16.2536	78428.9	0.639	24.395	24.43	yes	78428.9	1	1
235	JH10948-JJJ-1	JH10948	10948	2017-05-15	2017	2016-2017	DBS	6	Mapanza	26.9053	-16.2536	281795	0.61	23.869	24.327	yes	281795	1	1
236	JH10950-JJJ-1	JH10950	10950	2017-05-17	2017	2016-2017	DBS	12	Mapanza	26.9053	-16.2536	56422.4	0.387	25.958	25.023	yes	56422.4	1	1
237	JH10951-JJJ-1	JH10951	10951	2017-05-17	2017	2016-2017	DBS	1.25	Mapanza	26.9053	-16.2536	4872.84	0.35	26.986	25.234	yes	4872.84	3	3
238	JH10952-JJJ-1	JH10952	10952	2017-05-24	2017	2016-2017	DBS	13	Mapanza	26.9053	-16.2536	30880.6	0.391	26.739	25.009	yes	30880.6	2	2
239	JH10954-JJJ-1	JH10954	10954	2017-05-29	2017	2016-2017	DBS	18	Mapanza	26.9053	-16.2536	10312	0.428	27.296	25.008	yes	10312	2	2
240	JH10955-JJJ-1	JH10955	10955	2017-05-31	2017	2016-2017	DBS	2	Mapanza	26.9053	-16.2536	109573	0.589	23.872	24.532	yes	109573	1	1
241	JH10956-JJJ-1	JH10956	10956	2017-06-02	2017	2016-2017	DBS	19	Mapanza	26.9053	-16.2536	15385.8	0.601	26.708	24.502	yes	15385.8	2	2
242	JH10957-JJJ-1	JH10957	10957	2017-06-02	2017	2016-2017	DBS	8	Mapanza	26.9053	-16.2536	11887.1	0.237	27.081	25.889	yes	11887.1	1	1
243	JH10958-JJJ-1	JH10958	10958	2017-06-05	2017	2016-2017	DBS	45	Mapanza	26.9053	-16.2536	11159.9	3.133	25.557	21.656	yes	11159.9	1	1
244	JH10959-JJJ-1	JH10959	10959	2017-06-07	2017	2016-2017	DBS	1.67	Mapanza	26.9053	-16.2536	8087.41	0.605	26.107	24.383	yes	8087.41	1	1
245	JH10960-JJJ-1	JH10960	10960	2017-05-08	2017	2016-2017	DBS	36	Mapanza	26.9053	-16.2536	143323	0.389	23.485	25.165	yes	143323	2	2
246	JH10962-JJJ-1	JH10962	10962	2017-06-15	2017	2016-2017	DBS	15	Mapanza	26.9053	-16.2536	10047.3	0.396	27.331	25.126	yes	10047.3	1	1
247	JH10963-JJJ-1	JH10963	10963	2017-06-16	2017	2016-2017	DBS	13	Mapanza	26.9053	-16.2536	215801	0.674	22.894	24.336	yes	215801	3	3
248	JH10965-JJJ-1	JH10965	10965	2017-05-16	2017	2016-2017	DBS	10	Mapanza	26.9053	-16.2536	35187.1	0.17	25.513	26.389	yes	35187.1	2	2
249	JH10966-JJJ-1	JH10966	10966	2017-06-19	2017	2016-2017	DBS	4	Mapanza	26.9053	-16.2536	204.954	0.154	32.991	26.534	yes	204.954	1	1
250	JH10967-JJJ-1	JH10967	10967	2017-06-20	2017	2017-2018	DBS	2	Mapanza	26.9053	-16.2536	151301	0.404	21.219	25.172	yes	151301	1	1
251	JH10970-JJJ-1	JH10970	10970	2017-12-04	2017	2017-2018	DBS	11	Mapanza	26.9053	-16.2536	146008	0.299	24.741	25.434	yes	146008	1	1
252	JH11001-JJJ-1	JH11001	11001	2017-12-04	2017	2017-2018	DBS	6	Mbabala	26.957	-16.5631	575710	0.142	22.944	26.563	yes	575710	2	2
253	JH11002-JJJ-1	JH11002	11002	2017-12-13	2017	2017-2018	DBS	7	Mbabala	26.957	-16.5631	117051	0.097	25.009	27.137	yes	117051	1	1
254	JH11264-JJJ-1	JH11264	11264	2017-03-10	2017	2017-2018	DBS	52	Nalube	26.9442	-16.3736	689.449	0.354	31.208	25.292	yes	689.449	4	4
255	JH11269-JJJ-1	JH11269	11269	2017-05-03	2017	2017-2018	DBS	24	Nalube	26.9442	-16.3736	51111.1	0.318	24.975	25.452	yes	51111.1	1	1
256	JH11271-JJJ-1	JH11271	11271	2017-05-07	2017	2017-2018	DBS	20	Nalube	26.9442	-16.3736	14257	0.497	25.15	24.651	yes	14257	1	1
257	JH11273-JJJ-1	JH11273	11273	2017-05-17	2017	2017-2018	DBS	7	Nalube	26.9442	-16.3736	135364	0.224	24.825	25.863	yes	135364	1	1
258	JH11274-JJJ-1	JH11274	11274	2017-05-22	2017	2017-2018	DBS	8	Nalube	26.9442	-16.3736	14502.2	0.403	25.105	24.974	yes	14502.2	1	1
259	JH11451-JJJ-1	JH11451	11451	2017-02-01	2017	2017-2018	DBS	19	Simaubi	26.8308	-16.2569	37623	0.167	26.487	26.312	yes	37623	3	3
260	JH11452-JJJ-1	JH11452	11452	2017-02-07	2017	2017-2018	DBS	3.33	Simaubi	26.8308	-16.2569	2267.49	0.112	29.474	27.012	yes	2267.49	2	2
261	JH11454-JJJ-1	JH11454	11454	2017-02-15	2017	2017-2018	DBS	10	Simaubi	26.8308	-16.2569	10842.7	0.244	28.099	25.729	yes	10842.7	2	2
262	JH11455-JJJ-1	JH11455	11455	2017-02-23	2017	2017-2018	DBS	17	Simaubi	26.8308	-16.2569	16970.5	0.674	27.511	24.174	yes	16970.5	2	2
263	JH11458-JJJ-1	JH11458	11458	2017-04-13	2017	2017-2018	DBS	18	Simaubi	26.8308	-16.2569	82480.9	0.044	26.338	28.406	yes	82480.9	1	1
264	JH11460-JJJ-1	JH11460	11460	2017-04-28	2017	2017-2018	DBS	8	Simaubi	26.8308	-16.2569	288.732	0.337	32.789	25.233	yes	288.732	1	1
265	JH11461-JJJ-1	JH11461	11461	2017-04-28	2017	2017-2018	DBS	11	Simaubi	26.8308	-16.2569	11230.1	0.571	27.165	24.648	yes	11230.1	1	1
266	JH11466-JJJ-1	JH11466	11466	2017-05-10	2017	2017-2018	DBS	15	Simaubi	26.8308	-16.2569	13557.4	0.198	27.85	26.051	yes	13557.4	1	1
267	JH11469-JJJ-1	JH11469	11469	2017-05-23	2017	2017-2018	DBS	14	Simaubi	26.8308	-16.2569	6352.56	0.097	28.79	27.145	yes	6352.56	4	4
268	JH11510-JJJ-1	JH11510	11510	2017-02-13	2017	2017-2018	DBS	2.67	Kabanze	NA	NA	17753.5	0.511	24.763	24.583	yes	17753.5	3	3
269	JH11511-JJJ-1	JH11511	11511	2017-02-13	2017	2017-2018	DBS	39	Kabanze	NA	NA	310.302	0.255	32.355	25.782	yes	310.302	2	2
270	JH11512-JJJ-1	JH11512	11512	2017-02-13	2017	2017-2018	DBS	9	Kabanze	NA	NA	10837.5	0.209	27.226	26.081	yes	10837.5	3	3
271	JH11514-JJJ-1	JH11514	11514	2017-02-14	2017	2017-2018	DBS	34	Kabanze	NA	NA	550479	0.61	23.066	24.334	yes	550479	2	2
272	JH11516-JJJ-1	JH11516	11516	2017-02-17	2017	2017-2018	DBS	10	Kabanze	NA	NA	25499	0.293	25.978	25.579	yes	25499	1	1
273	JH11517-JJJ-1	JH11517	11517	2017-02-27	2017	2017-2018	DBS	48	Simaubi	26.8308	-16.2569	2492.34	0.278	29.338	25.656	yes	2492.34	1	1
274	JH11518-JJJ-1	JH11518	11518	2017-03-09	2017	2017-2018	DBS	6	Kabanze	NA	NA	27676	0.254	25.86	25.784	yes	27676	1	1
275	JH10281-JJJ-1	JH10281	10281	2018-02-06	2018	2017-2018	DBS	20	Chilalantambo	26.8943	-16.3362	8127.98	0.231	27.646	25.94	yes	8127.98	1	1
276	JH10282-JJJ-1	JH10282	10282	2018-03-03	2018	2017-2018	DBS	9	Chilalantambo	26.8943	-16.3362	3806.18	0.269	28.731	25.701	yes	3806.18	1	1
277	JH10729-JJJ-1	JH10729	10729	2018-06-14	2018	2017-2018	DBS	16	Macha Mission Hospital	26.7907	-16.3914	376.386	0.246	32.069	25.841	yes	376.386	1	1
278	JH10972-JJJ-1	JH10972	10972	2018-01-01	2018	2017-2018	DBS	11	Mapanza	26.9053	-16.2536	50876.9	0.071	26.131	27.636	yes	50876.9	1	1
279	JH10973-JJJ-1	JH10973	10973	2018-01-25	2018	2017-2018	DBS	7	Mapanza	26.9053	-16.2536	14294	0.15	26.822	26.591	yes	14294	1	1
280	JH10981-JJJ-1	JH10981	10981	2018-05-14	2018	2017-2018	DBS	8	Mapanza	26.9053	-16.2536	49605.4	0.067	26.126	27.712	yes	49605.4	5	5
281	JH10982-JJJ-1	JH10982	10982	2018-06-14	2018	2017-2018	DBS	10	Mapanza	26.9053	-16.2536	12794.9	0.008	26.976	30.887	yes	12794.9	2	2
282	JH11003-JJJ-1	JH11003	11003	2018-01-02	2018	2017-2018	DBS	16	Mbabala	26.957	-16.5631	51062.8	0.417	24.975	25.049	yes	51062.8	1	1
283	JH11004-JJJ-2	JH11004	11004	2018-01-14	2018	2017-2018	DBS	10	Mbabala	26.957	-16.5631	18061.2	0.035	26.494	28.742	yes	18061.2	1	1
284	JH11005-JJJ-1	JH11005	11005	2018-01-02	2018	2017-2018	DBS	8	Mbabala	26.957	-16.5631	53052.4	0.315	24.92	25.467	yes	53052.4	2	2
285	JH11006-JJJ-1	JH11006	11006	2018-01-11	2018	2017-2018	DBS	5	Mbabala	26.957	-16.5631	6105.44	0.153	28.042	26.541	yes	6105.44	1	1
286	JH11008-JJJ-1	JH11008	11008	2018-02-12	2018	2017-2018	DBS	13	Mbabala	26.957	-16.5631	15713.2	0.286	26.679	25.612	yes	15713.2	2	2
287	JH11009-JJJ-1	JH11009	11009	2018-02-27	2018	2017-2018	DBS	4	Mbabala	26.957	-16.5631	15257.9	0.046	27.665	28.302	yes	15257.9	2	2
288	JH11011-JJJ-1	JH11011	11011	2018-03-19	2018	2017-2018	DBS	28	Mbabala	26.957	-16.5631	38620.8	0.258	26.465	25.646	yes	38620.8	1	1
289	JH11012-JJJ-1	JH11012	11012	2018-03-19	2018	2017-2018	DBS	9	Mbabala	26.957	-16.5631	8492.57	0.05	28.463	28.214	yes	8492.57	1	1
290	JH11013-JJJ-1	JH11013	11013	2018-03-19	2018	2017-2018	DBS	6	Mbabala	26.957	-16.5631	2194.35	0.055	29.524	28.079	yes	2194.35	1	1
291	JH11014-JJJ-1	JH11014	11014	2018-03-19	2018	2017-2018	DBS	11	Mbabala	26.957	-16.5631	10573.4	0.114	28.125	26.904	yes	10573.4	1	1
292	JH11015-JJJ-1	JH11015	11015	2018-03-26	2018	2017-2018	DBS	24	Mbabala	26.957	-16.5631	1860.02	0.199	29.758	26.168	yes	1860.02	1	1
293	JH11016-JJJ-1	JH11016	11016	2018-03-27	2018	2017-2018	DBS	5	Mbabala	26.957	-16.5631	263930	0.57	23.959	24.429	yes	263930	3	3
294	JH11017-JJJ-1	JH11017	11017	2018-04-24	2018	2017-2018	DBS	8	Mbabala	26.957	-16.5631	230819	0.334	24.129	25.247	yes	230819	1	1
295	JH11018-JJJ-1	JH11018	11018	2018-04-25	2018	2017-2018	DBS	5	Mbabala	26.957	-16.5631	11787.5	0.071	27.096	27.705	yes	11787.5	4	4
296	JH11019-JJJ-1	JH11019	11019	2018-04-25	2018	2017-2018	DBS	12	Mbabala	26.957	-16.5631	1860.18	0.102	29.758	27.173	yes	1860.18	1	1
297	JH11020-JJJ-1	JH11020	11020	2018-05-02	2018	2017-2018	DBS	28	Mbabala	26.957	-16.5631	1344.55	0.082	30.228	27.469	yes	1344.55	1	1
298	JH11021-JJJ-1	JH11021	11021	2018-05-02	2018	2017-2018	DBS	7	Mbabala	26.957	-16.5631	333.753	0.029	32.239	29.01	yes	333.753	1	1
299	JH11023-JJJ-1	JH11023	11023	2018-05-12	2018	2017-2018	DBS	13	Mbabala	26.957	-16.5631	29480.6	0.092	26.797	27.215	yes	29480.6	1	1
300	JH11025-JJJ-1	JH11025	11025	2018-05-21	2018	2017-2018	DBS	9	Mbabala	26.957	-16.5631	3033.2	0.034	29.784	28.763	yes	3033.2	2	2
301	JH11277-JJJ-1	JH11277	11277	2018-04-30	2018	2017-2018	DBS	10	Nalube	26.9442	-16.3736	1318.85	0.062	30.273	27.902	yes	1318.85	1	1
302	JH11278-JJJ-1	JH11278	11278	2018-05-14	2018	2017-2018	DBS	5	Nalube	26.9442	-16.3736	7012.45	0.034	28.663	28.755	yes	7012.45	1	1

## Sheet: Table S3
Table S3. List of genes with signature of selection among the 302 P. falciparum isolates.
Gene ID	Source ID	Genomic Location(s)	Product Description	Organism	Superfamily Description
PF3D7_0102200	PF3D7_0102200.1	Pf3D7_01_v3: 97,590 - 103,615 (+)	ring-infected erythrocyte surface antigen	Plasmodium falciparum 3D7	Chaperone J-domain superfamily
PF3D7_0103800	PF3D7_0103800.1	Pf3D7_01_v3: 168,768 - 171,442 (-)	actin-related protein ARP1, putative	Plasmodium falciparum 3D7	ATPase, nucleotide binding domain
PF3D7_0107600	PF3D7_0107600.1	Pf3D7_01_v3: 313,824 - 319,525 (+)	eukaryotic translation initiation factor 2-alpha kinase 2, putative	Plasmodium falciparum 3D7	Protein kinase-like domain superfamily
PF3D7_0107700	PF3D7_0107700.1	Pf3D7_01_v3: 320,168 - 321,508 (+)	dolichyl-diphosphooligosaccharide--protein glycosyltransferase subunit OST3/OST6, putative	Plasmodium falciparum 3D7	N/A
PF3D7_0107800	PF3D7_0107800.1	Pf3D7_01_v3: 321,757 - 326,180 (+)	double-strand break repair protein MRE11	Plasmodium falciparum 3D7	N/A
PF3D7_0107900	PF3D7_0107900.1	Pf3D7_01_v3: 326,323 - 327,365 (-)	conserved Plasmodium protein, unknown function	Plasmodium falciparum 3D7	Nucleic acid-binding, OB-fold
PF3D7_0108000	PF3D7_0108000.1	Pf3D7_01_v3: 328,171 - 329,995 (-)	proteasome subunit beta type-3, putative	Plasmodium falciparum 3D7	Nucleophile aminohydrolases, N-terminal
PF3D7_0108400	PF3D7_0108400.2	Pf3D7_01_v3: 345,206 - 346,540 (-)	mitochondrial carrier protein, putative	Plasmodium falciparum 3D7	Mitochondrial carrier domain superfamily
PF3D7_0108500	PF3D7_0108500.1	Pf3D7_01_v3: 347,246 - 350,568 (+)	ELM2 domain-containing protein, putative	Plasmodium falciparum 3D7	N/A
PF3D7_0108600	PF3D7_0108600.1	Pf3D7_01_v3: 348,892 - 351,747 (-)	DnaJ domain-containing protein, putative	Plasmodium falciparum 3D7	Chaperone J-domain superfamily
PF3D7_0112200	PF3D7_0112200.1	Pf3D7_01_v3: 463,764 - 471,891 (+)	multidrug resistance-associated protein 1	Plasmodium falciparum 3D7	P-loop containing nucleoside triphosphate hydrolase;ABC transporter type 1, transmembrane domain superfamily
PF3D7_0112700	PF3D7_0112700.1	Pf3D7_01_v3: 477,279 - 481,382 (+)	28S ribosomal RNA	Plasmodium falciparum 3D7	N/A
PF3D7_0113800	PF3D7_0113800.1	Pf3D7_01_v3: 526,530 - 536,562 (+)	DBL containing protein, unknown function	Plasmodium falciparum 3D7	N/A
PF3D7_0422500	PF3D7_0422500.1	Pf3D7_04_v3: 1,029,062 - 1,038,336 (+)	pre-mRNA-splicing helicase BRR2, putative	Plasmodium falciparum 3D7	P-loop containing nucleoside triphosphate hydrolase;Immunoglobulin E-set
PF3D7_0422600	PF3D7_0422600.1	Pf3D7_04_v3: 1,038,409 - 1,039,295 (-)	conserved Plasmodium protein, unknown function	Plasmodium falciparum 3D7	N/A
PF3D7_0422700	PF3D7_0422700.1	Pf3D7_04_v3: 1,039,634 - 1,041,812 (+)	eukaryotic initiation factor 4A-III, putative	Plasmodium falciparum 3D7	P-loop containing nucleoside triphosphate hydrolase
PF3D7_0624500	PF3D7_0624500.1	Pf3D7_06_v3: 993,658 - 996,430 (+)	anaphase-promoting complex subunit 11, putative	Plasmodium falciparum 3D7	N/A
PF3D7_1016700	PF3D7_1016700.1	Pf3D7_10_v3: 668,764 - 673,661 (-)	Plasmodium exported protein (PHISTc), unknown function	Plasmodium falciparum 3D7	N/A
PF3D7_1125700	PF3D7_1125700.1	Pf3D7_11_v3: 1,004,021 - 1,007,682 (-)	kelch domain-containing protein, putative	Plasmodium falciparum 3D7	Galactose oxidase/kelch, beta-propeller
PF3D7_1125800	PF3D7_1125800.1	Pf3D7_11_v3: 1,007,693 - 1,011,537 (-)	kelch domain-containing protein, putative	Plasmodium falciparum 3D7	Galactose oxidase/kelch, beta-propeller
PF3D7_1128300	PF3D7_1128300.1	Pf3D7_11_v3: 1,097,880 - 1,103,771 (-)	ATP-dependent 6-phosphofructokinase	Plasmodium falciparum 3D7	Phosphofructokinase superfamily
PF3D7_1129500	PF3D7_1129500.1	Pf3D7_11_v3: 1,141,454 - 1,144,631 (+)	A/G-specific adenine glycosylase, putative	Plasmodium falciparum 3D7	DNA glycosylase
PF3D7_1105700	PF3D7_1105700.1	Pf3D7_11_v3: 246,768 - 249,431 (+)	tRNA-splicing ligase RtcB, putative	Plasmodium falciparum 3D7	tRNA-splicing ligase RtcB-like superfamily
PF3D7_1118300	PF3D7_1118300.1	Pf3D7_11_v3: 693,215 - 699,458 (+)	insulinase, putative	Plasmodium falciparum 3D7	Metalloenzyme, LuxS/M16 peptidase-like
PF3D7_1118600	PF3D7_1118600.1	Pf3D7_11_v3: 704,987 - 707,585 (-)	histone acetyltransferase MYST	Plasmodium falciparum 3D7	Chromo-like domain superfamily;Acyl-CoA N-acyltransferase
PF3D7_1119500	PF3D7_1119500.1	Pf3D7_11_v3: 736,057 - 737,776 (+)	AP-4 complex subunit mu, putative	Plasmodium falciparum 3D7	AP-2 complex subunit mu, C-terminal superfamily;Longin-like domain superfamily
PF3D7_1119600	PF3D7_1119600.1	Pf3D7_11_v3: 738,041 - 742,201 (-)	ATP-dependent zinc metalloprotease FTSH, putative	Plasmodium falciparum 3D7	Peptidase M41-like;P-loop containing nucleoside triphosphate hydrolase
PF3D7_1123000	PF3D7_1123000.1	Pf3D7_11_v3: 895,885 - 906,868 (-)	conserved Plasmodium protein, unknown function	Plasmodium falciparum 3D7	Homeobox-like domain superfamily
PF3D7_1333200	PF3D7_1333200.1	Pf3D7_13_v3: 1,360,971 - 1,367,998 (+)	ubiquitin-activating enzyme	Plasmodium falciparum 3D7	Ubiquitin-activating enzyme
PF3D7_1342100	PF3D7_1342100.1	Pf3D7_13_v3: 1,655,461 - 1,660,193 (+)	aconitate hydratase	Plasmodium falciparum 3D7	Aconitase, iron-sulfur domain
PF3D7_1342800	PF3D7_1342800.1	Pf3D7_13_v3: 1,678,802 - 1,682,001 (+)	phosphoenolpyruvate carboxykinase	Plasmodium falciparum 3D7	Phosphoenolpyruvate carboxykinase, N-terminal
PF3D7_1343400	PF3D7_1343400.1	Pf3D7_13_v3: 1,714,271 - 1,719,409 (+)	DNA repair protein RAD5, putative	Plasmodium falciparum 3D7	P-loop containing nucleoside triphosphate hydrolase
PF3D7_1343500	PF3D7_1343500.1	Pf3D7_13_v3: 1,719,474 - 1,721,883 (+)	conserved protein, unknown function	Plasmodium falciparum 3D7	N/A
PF3D7_1343600	PF3D7_1343600.1	Pf3D7_13_v3: 1,721,704 - 1,724,056 (-)	UDP-N-acetylglucosamine pyrophosphorylase, putative	Plasmodium falciparum 3D7	Nucleotide-diphospho-sugar transferases
PF3D7_1343700	PF3D7_1343700.1	Pf3D7_13_v3: 1,724,600 - 1,727,877 (-)	kelch protein K13	Plasmodium falciparum 3D7	Kelch-type beta propeller;SKP1/BTB/POZ domain superfamily
PF3D7_1343800	PF3D7_1343800.1	Pf3D7_13_v3: 1,730,093 - 1,753,967 (-)	VPS13 domain-containing protein, putative	Plasmodium falciparum 3D7	N/A
PF3D7_1343900	PF3D7_1343900.1	Pf3D7_13_v3: 1,755,697 - 1,758,708 (+)	U4/U6 small nuclear ribonucleoprotein PRP4, putative	Plasmodium falciparum 3D7	PRP4-like superfamily;WD40-repeat-containing domain superfamily
PF3D7_1344300	PF3D7_1344300.1	Pf3D7_13_v3: 1,773,639 - 1,781,932 (-)	zinc finger protein, putative	Plasmodium falciparum 3D7	SMAD/FHA domain superfamily
PF3D7_1349400	PF3D7_1349400.1	Pf3D7_13_v3: 1,982,878 - 1,985,282 (+)	cytidine and deoxycytidylate deaminase, putative	Plasmodium falciparum 3D7	Cytidine deaminase-like
PF3D7_1358000	PF3D7_1358000.1	Pf3D7_13_v3: 2,297,267 - 2,305,076 (-)	patatin-like phospholipase, putative	Plasmodium falciparum 3D7	Acyl transferase/acyl hydrolase/lysophospholipase
PF3D7_1362200	PF3D7_1362200.1	Pf3D7_13_v3: 2,489,913 - 2,492,561 (-)	RuvB-like helicase 3	Plasmodium falciparum 3D7	P-loop containing nucleoside triphosphate hydrolase
PF3D7_1362400	PF3D7_1362400.1	Pf3D7_13_v3: 2,495,001 - 2,502,249 (+)	calpain	Plasmodium falciparum 3D7	Calpain large subunit, domain III superfamily;Papain-like cysteine peptidase superfamily
PF3D7_1311200	PF3D7_1311200.1	Pf3D7_13_v3: 481,029 - 483,562 (-)	transducin beta-like protein TBL1, putative	Plasmodium falciparum 3D7	WD40-repeat-containing domain superfamily
PF3D7_1311300	PF3D7_1311300.1	Pf3D7_13_v3: 484,029 - 485,471 (+)	ATP synthase subunit gamma, mitochondrial	Plasmodium falciparum 3D7	ATP synthase, F1 complex, gamma subunit superfamily
PF3D7_1311400	PF3D7_1311400.1	Pf3D7_13_v3: 487,208 - 489,812 (+)	AP-1 complex subunit mu-1	Plasmodium falciparum 3D7	AP-2 complex subunit mu, C-terminal superfamily;Longin-like domain superfamily
